# Supplementary material for: Integrated transcriptome and cell phenotype analysis suggest involvement of PARP1 cleavage, Hippo/Wnt, TGF-β and MAPK signaling pathways in ovarian cancer cells response to cannabis and PARP1 inhibitor treatment
Source: Front Genet. 2024 Jan 23;15:1333964. doi: 10.3389/fgene.2024.1333964 (PMC10844430; doi:10.3389/fgene.2024.1333964)
Supplement: Supplementary file 1 [file Table1.XLSX]

## Sheet: mapping rates
Sample (HTB75 (75) and HTB161 (161) cells treated with niraparib (treatment # 2), F7 (treatment # 3) or the F7+niraparib combination (treatment # 4). Vehicle control is treatment # 1.The last digit indicates the replicate number (1-3), e.g., 75-2-3 is HTB75, treatment#2, replicate #3).	#clean reads	Uniquely mapped reads %	% of reads mapped to multiple loci	%mapping		genome ref - GCF_000001405.39_GRCh38.p13
161-1-1	19284392	0.8002	0.1814	0.9816
161-1-2	17601961	0.837	0.1508	0.9878
161-1-3	14018674	0.8333	0.1542	0.9875
161-2-1	16063327	0.8233	0.1645	0.9878
161-2-2	13225975	0.8126	0.174	0.9866
161-2-3	19828446	0.8051	0.1809	0.986
161-3-1	17620932	0.8321	0.1562	0.9883
161-3-2	17629440	0.8264	0.1595	0.9859
161-3-3	18587249	0.8359	0.1521	0.988
161-4-1	17660443	0.8184	0.1681	0.9865
161-4-2	16936286	0.8198	0.1664	0.9862
161-4-3	14548746	0.8119	0.1722	0.9841
75-1-1	20476821	0.8172	0.1696	0.9868
75-1-2	15761925	0.833	0.1544	0.9874
75-1-3	18560983	0.8355	0.1532	0.9887
75-2-1	16306422	0.8333	0.1552	0.9885
75-2-2	17940164	0.8325	0.1554	0.9879
75-2-3	18575887	0.8346	0.1517	0.9863
75-3-1	17327014	0.8437	0.1464	0.9901
75-3-2	19495442	0.83	0.158	0.988
75-3-3	19018052	0.8347	0.1548	0.9895
75-4-1	19183839	0.8429	0.1468	0.9897
75-4-2	19953292	0.8419	0.1459	0.9878
75-4-3	18953048	0.8337	0.1539	0.9876

## Sheet: FPKM
All identified genes in HTB75 (75) and HTB161 (161) cells treated with niraparib (treatment # 2), F7 (treatment # 3) or the F7+niraparib combination (treatment # 4). Vehicle control is treatment # 1.The last digit indicates the replicate number (1-3), e.g., 75-2-3 is HTB75, treatment#2, replicate #3.
Locus	chrom	#Name	type	start	end	strand	GeneID		name	desc	Protein product	Length	Protein Name	161-1-1	161-1-3	161-1-2	161-2-3	161-2-2	161-2-1	161-3-3	161-3-2	161-3-1	161-4-2	161-4-1	161-4-3	75-1-3	75-1-1	75-1-2	75-2-3	75-2-2	75-2-1	75-3-3	75-3-2	75-3-1	75-4-1	75-4-2	75-4-3
DDX11L1	NC_000001.11	chromosome 1	pseudogene	11874	14409	+	100287102	Dbxref=GeneID:100287102,HGNC:HGNC:37102	DDX11L1	DEAD/H-box helicase 11 like 1 (pseudogene)				0	0	0	0	0	0	0	0	0	0	0	0	0	0	0	0	0	0	0	0	0	0	0	0
WASH7P	NC_000001.11	chromosome 1	pseudogene	14362	29370	-	653635	Dbxref=GeneID:653635,HGNC:HGNC:38034	WASH7P	WASP family homolog 7%2C pseudogene				0.108607	0.140614	0.146354	0.0805476	0.171069	0.0528126	0.105033	0.114761	0.0778245	0.0427485	0.0857729	0	0.140392	0.0324616	0.165063	0.146976	0.0376139	0	0.0389767	0.0378611	0.0877954	0.111233	0	0
MIR1302-2HG	NC_000001.11	chromosome 1	gene	29926	31295	+	107985730	Dbxref=GeneID:107985730,HGNC:HGNC:52482	MIR1302-2HG	gbkey=Gene				0	0	0	0	0	0	0	0	0	0	0	0	0	0	0	0	0	0	0	0	0	0	0	0
FAM138A	NC_000001.11	chromosome 1	gene	34611	36081	-	645520	Dbxref=GeneID:645520,HGNC:HGNC:32334	FAM138A	family with sequence similarity 138 member A				0	0	0	0	0	0	0	0	0	0	0	0	0	0	0	0	0	0	0	0	0	0	0	0
OR4G4P	NC_000001.11	chromosome 1	pseudogene	52453	53396	+	79504	Dbxref=GeneID:79504,HGNC:HGNC:14822	OR4G4P	olfactory receptor family 4 subfamily G member 4 pseudogene				0	0	0	0	0	0	0	0	0	0	0	0	0	0	0	0	0	0	0	0	0	0	0	0
OR4G11P	NC_000001.11	chromosome 1	pseudogene	63016	63885	+	403263	Dbxref=GeneID:403263,HGNC:HGNC:31276	OR4G11P	olfactory receptor family 4 subfamily G member 11 pseudogene				0	0	0	0	0	0	0	0	0	0	0	0	0	0	0	0	0	0	0	0	0	0	0	0
OR4F5	NC_000001.11	chromosome 1	gene	65419	71585	+	79501	Dbxref=GeneID:79501,HGNC:HGNC:14825	OR4F5	olfactory receptor family 4 subfamily F member 5	NP_001005484.2	326	olfactory receptor 4F5	0	0	0	0	0	0	0	0	0	0	0	0	0	0	0	0	0	0	0	0	0	0	0	0
LOC100996442	NC_000001.11	chromosome 1	gene	89006	267354	-	100996442	Dbxref=GeneID:100996442	LOC100996442	gbkey=Gene				0.0411056	0.0266096	0.133479	1.53765	0.349944	0.147061	0.17255	0.0217172	0.163783	0.31242	0.119421	0	0.215763	0.199556	0.253679	0	0	0	0.744062	0.232749	0	0	0.044042	0.119191
SEPTIN14P18	NC_000001.11	chromosome 1	pseudogene	126642	129225	-	107126284	Dbxref=GeneID:107126284,HGNC:HGNC:51705	SEPTIN14P18	septin 14 pseudogene 18				0	0	0	0	0.0375221	0	0.0230378	0	0	0	0.02822	0	0.023095	0	0.0543071	0.0241781	0.0495011	0.0275226	0.0256473	0.0249132	0.0577708	0	0	0.102069
CICP27	NC_000001.11	chromosome 1	pseudogene	131068	134836	+	100420257	Dbxref=GeneID:100420257,HGNC:HGNC:48835	CICP27	capicua transcriptional repressor pseudogene 27				0	0	0	0	0	0	0	0	0	0	0	0	0.0154251	0	0.0362715	0	0	0	0	0	0	0	0	0.0170429
LOC729737	NC_000001.11	chromosome 1	gene	134773	140566	-	729737	Dbxref=GeneID:729737	LOC729737	uncharacterized LOC729737				0.0753619	0.153327	0.087047	0.0958146	0.0847889	0.0157057	0.229058	0.204769	0.219866	0.13984	0.127538	0.0575404	0.459254	0.559909	0.454057	0.502646	0.503361	0.410474	0.75342	0.743114	0.770216	0.286684	0.412179	0.588148
RNU6-1100P	NC_000001.11	chromosome 1	pseudogene	157784	157887	-	106480049	Dbxref=GeneID:106480049,HGNC:HGNC:48063	RNU6-1100P	RNA%2C U6 small nuclear 1100%2C pseudogene				0	0	0	0	0	0	0	0	0	0	0	0	0	0	0	0	0	0	0	0	0	0	0	0
GTF2IP10	NC_000001.11	chromosome 1	pseudogene	164689	164792	+	107403151	Dbxref=GeneID:107403151,HGNC:HGNC:51722	GTF2IP10	general transcription factor IIi pseudogene 10				0	0	0	0	0	0	0	0	0	0	0	0	0	0	0	0	0	0	0	0	0	0	0	0
DDX11L17	NC_000001.11	chromosome 1	pseudogene	182388	184878	+	102725121	Dbxref=GeneID:102725121,HGNC:HGNC:55080	DDX11L17	DEAD/H-box helicase 11 like 17 (pseudogene)				0	0	0	0	0	0	0	0	0	0	0	0.0539449	0.0391415	0.072403	0.18408	0.122931	0.0838946	0.0466454	0	0.0844459	0.19582	0.0826985	0.122028	0.302727
WASH9P	NC_000001.11	chromosome 1	pseudogene	184878	199860	-	102723897	Dbxref=GeneID:102723897,HGNC:HGNC:53981	WASH9P	gbkey=Gene				0.764145	0.471117	0.404538	0.647685	0.63047	0.371584	0.598239	0.615197	0.899571	0.687483	0.689702	0.632061	0.458613	0.52205	0.165909	0.553985	0.453681	0.546535	0.548472	0.570828	0.308859	0.447213	0.183305	0.155912
LOC107985721	NC_000001.11	chromosome 1	gene	200442	203983	+	107985721	Dbxref=GeneID:107985721	LOC107985721	gbkey=Gene				0	0	0	0	0	0	0	0	0	0	0	0	0	0	0	0	0	0	0	0	0	0	0	0
RPL23AP21	NC_000001.11	chromosome 1	pseudogene	258511	259036	-	728481	Dbxref=GeneID:728481,HGNC:HGNC:35827	RPL23AP21	ribosomal protein L23a pseudogene 21				0	0	0	0	0	0	0	0	0	0	0	0	0	0	0	0	0	0	0	0	0	0	0	0
RPL23AP24	NC_000001.11	chromosome 1	pseudogene	347969	348441	-	728517	Dbxref=GeneID:728517,HGNC:HGNC:36176	RPL23AP24	ribosomal protein L23a pseudogene 24				0	0	0	0	0	0	0	0	0	0	0	0	0	0	0	0	0	0	0	0	0	0	0	0
LOC112268260	NC_000001.11	chromosome 1	gene	350706	476822	-	112268260	Dbxref=GeneID:112268260	LOC112268260	gbkey=Gene	XP_024307731.1	152	uncharacterized protein LOC112268260 isoform X2	0	0.0286204	0.17538	0.263676	0	0	0.0213783	0	0	0	0	0	0	0	0	0	0	0.248303	0	0	0	0	0	0
WBP1LP7	NC_000001.11	chromosome 1	pseudogene	439764	440270	+	106479030	Dbxref=GeneID:106479030,HGNC:HGNC:43955	WBP1LP7	WBP1L pseudogene 7				0	0	0	0	0	0	0	0	0	0	0	0	0	0	0	0	0	0	0	0	0	0	0	0
OR4F29	NC_000001.11	chromosome 1	gene	450740	451678	-	729759	Dbxref=GeneID:729759,HGNC:HGNC:31275	OR4F29	olfactory receptor family 4 subfamily F member 29	NP_001005221.2	312	olfactory receptor 4F3/4F16/4F29	0	0	0	0	0	0	0	0	0	0	0	0	0	0	0	0	0	0	0	0	0	0	0	0
SEPTIN14P13	NC_000001.11	chromosome 1	pseudogene	484833	485210	-	106481733	Dbxref=GeneID:106481733,HGNC:HGNC:51700	SEPTIN14P13	septin 14 pseudogene 13				0	0	0	0	0	0	0	0	0	0	0	0	0	0	0	0	0	0	0	0	0	0	0	0
CICP7	NC_000001.11	chromosome 1	pseudogene	487055	490819	+	100288667	Dbxref=GeneID:100288667,HGNC:HGNC:37756	CICP7	capicua transcriptional repressor pseudogene 7				0	0	0	0	0	0	0	0	0	0	0	0	0	0	0	0	0	0	0	0	0	0	0	0
LOC100132287	NC_000001.11	chromosome 1	gene	490756	495445	-	100132287	Dbxref=GeneID:100132287	LOC100132287	uncharacterized LOC100132287				0	0	0	0	0	0	0	0	0	0	0	0	0	0	0	0	0	0	0	0.0142408	0	0	0	0
LOC105378947	NC_000001.11	chromosome 1	gene	586287	611297	-	105378947	Dbxref=GeneID:105378947	LOC105378947	gbkey=Gene	XP_011540840.1	750	proline-rich extensin-like protein EPR1	0	0	0	0	0	0	0.0512593	0	0	0	0	0.0708211	0	0	0	0	0	0	0	0	0	0	0	0
LOC101928626	NC_000001.11		gene	627380	629009	-	101928626	Dbxref=GeneID:101928626	LOC101928626	uncharacterized LOC101928626				0	0	0	0	0	0	0	0	0	0	0	0	0	0	0	0	0	0	0	0	0	0	0	0
MTND1P23	NC_000001.11		pseudogene	629062	629440	+	100887749	Dbxref=GeneID:100887749,HGNC:HGNC:42092	MTND1P23	MT-ND1 pseudogene 23				4.13716	2.47219	1.6082	4.95649	3.50891	2.3213	1.23108	1.68138	3.0786	2.63052	4.90103	1.7009	2.77682	3.13897	1.08827	4.52207	3.63718	4.41223	2.74106	4.32673	1.92946	1.62969	1.28253	3.40895
MTND2P28	NC_000001.11		pseudogene	629640	630686	+	100652939	Dbxref=GeneID:100652939,HGNC:HGNC:42129	MTND2P28	MT-ND2 pseudogene 28				175.178	180.072	125.513	303.778	272.018	302.535	84.2853	120.024	139.038	181.028	174.856	146.482	179.592	159.846	153.336	177.868	176.642	206.58	131.9	148.683	120.567	146.431	121.741	117.864
MTCO1P12	NC_000001.11		pseudogene	631074	632616	+	107075141	Dbxref=GeneID:107075141,HGNC:HGNC:52014	MTCO1P12	MT-CO1 pseudogene 12				25.4212	18.5102	21.2893	22.2572	30.4476	27.0887	9.85842	15.5539	18.004	22.2263	24.7533	12.8294	21.8983	14.5263	15.525	12.8793	16.5243	16.0293	16.0756	14.0229	14.6688	16.7652	12.4012	13.049
MIR12136	NC_000001.11		gene	632615	632685	-	113219467	Dbxref=GeneID:113219467,HGNC:HGNC:54043,miRBase:MI0039740	MIR12136	microRNA 12136				0	0	0	0	0	0	0	0	0	0	0	0	0	0	0	0	0	0	0	0	0	0	0	0
MTCO2P12	NC_000001.11		pseudogene	632757	633438	+	107075310	Dbxref=GeneID:107075310,HGNC:HGNC:52028	MTCO2P12	MT-CO2 pseudogene 12				0.707929	1.83312	1.43097	1.44384	1.48677	1.54911	0.684634	0.498696	1.39503	0.278647	0.559092	0.945908	1.0295	0.846376	1.88287	1.67655	1.22589	1.77215	1.27031	0.246789	0.715343	0.362524	1.66423	1.01109
MTATP8P1	NC_000001.11		pseudogene	633535	633741	+	106480795	Dbxref=GeneID:106480795,HGNC:HGNC:44571	MTATP8P1	MT-ATP8 pseudogene 1				18.2504	10.7404	1.67683	22.1487	15.68	14.5222	6.41813	5.25943	7.13331	7.83655	5.89639	8.86745	8.0426	10.4139	1.89119	10.1037	17.2382	3.83378	7.14512	13.8812	6.03542	16.9925	16.7158	15.995
MTATP6P1	NC_000001.11		pseudogene	633696	634376	+	106480796	Dbxref=GeneID:106480796,HGNC:HGNC:44575	MTATP6P1	MT-ATP6 pseudogene 1				1990.11	2138.35	1246.82	2787.54	2418.24	1998.9	1020.86	1329.42	1458.68	2016.86	1766.77	1684.38	1616.02	1462.62	1670.76	1826.69	1560.12	1713	1023.96	1429.66	1393.52	1281.89	1417.07	1363.13
MTCO3P12	NC_000001.11		pseudogene	634376	634922	+	107075270	Dbxref=GeneID:107075270,HGNC:HGNC:52042	MTCO3P12	MT-CO3 pseudogene 12				5.74011	4.6714	6.13287	4.74365	4.64986	10.2878	1.58607	1.90626	4.407	2.71123	4.27425	2.84875	2.86201	2.49998	3.17801	2.82977	1.87438	2.27379	2.64858	3.94491	1.39206	2.85547	2.31328	2.2838
WBP1LP6	NC_000001.11		pseudogene	674743	675246	+	106481797	Dbxref=GeneID:106481797,HGNC:HGNC:43956	WBP1LP6	WBP1L pseudogene 6				0	0	0	0.208327	0	0	0	0	0	0	0	0	0	0	0	0	0	0	0	0	0	0	0	0
OR4F16	NC_000001.11	chromosome 1	gene	683910	720115	-	81399	Dbxref=GeneID:81399,HGNC:HGNC:15079	OR4F16	olfactory receptor family 4 subfamily F member 16	XP_016857897.1	312	olfactory receptor 4F3/4F16/4F29 isoform X1	0	0	0	0	0	0	0	0	0	0	0	0	0	0	0	0	0	0	0	0	0.0132607	0	0	0
SEPTIN14P14	NC_000001.11		pseudogene	717621	720202	-	107105354	Dbxref=GeneID:107105354,HGNC:HGNC:51701	SEPTIN14P14	septin 14 pseudogene 14				0	0	0	0.0265231	0	0	0	0.0503854	0	0	0	0	0	0	0	0	0	0	0	0	0	0	0	0
CICP3	NC_000001.11		pseudogene	722046	725822	+	100132630	Dbxref=GeneID:100132630,HGNC:HGNC:37742	CICP3	capicua transcriptional repressor pseudogene 3				0.0158748	0.0205532	0	0	0	0	0	0.0335487	0	0.0187454	0	0.0636339	0	0	0	0	0	0	0	0	0	0	0	0
LOC100288069	NC_000001.11		gene	725759	778634	-	100288069	Dbxref=GeneID:100288069	LOC100288069	uncharacterized LOC100288069				0.451463	0.308198	0.257177	0.182632	0.232727	0.0239493	0.436608	0.451025	0.485259	0.348938	0.223652	0.405808	0.183035	0.154566	0.102922	0.141631	0.187627	0.113804	0.2121	0.343382	0.308552	0.0672553	0.157131	0.114305
RNU6-1199P	NC_000001.11		pseudogene	758233	758336	-	106480091	Dbxref=GeneID:106480091,HGNC:HGNC:48162	RNU6-1199P	RNA%2C U6 small nuclear 1199%2C pseudogene				0	0	0	0	0	0	0	0	0	0	0	0	0	0	0	0	0	0	0	0	0	0	0	0
LINC01409	NC_000001.11		gene	778742	809798	+	105378580	Dbxref=GeneID:105378580,HGNC:HGNC:50701	LINC01409	gbkey=Gene				0.0755053	0.295265	0.139695	0.390179	0.65798	0.346119	0.166874	0.176827	0.171942	0.64917	0.661766	0.628073	0.450694	0.309871	0.465857	0.422084	0.307949	0.365643	0.22426	0.338763	0.235427	0.508499	0.268712	0.247634
FAM87B	NC_000001.11		gene	817371	819834	+	400728	Dbxref=GeneID:400728,HGNC:HGNC:32236	FAM87B	family with sequence similarity 87 member B				0.0977034	0.210829	0.131661	0.0724613	0.153895	0.142532	0	0.137653	0.140023	0.153827	0.115743	0.0870317	0.0315744	0.0292027	0	0	0	0	0	0	0	0	0	0
LINC00115	NC_000001.11		gene	826206	827522	-	79854	Dbxref=GeneID:79854,HGNC:HGNC:26211	LINC00115	long intergenic non-protein coding RNA 115				1.22071	0.921934	0.308433	0.396082	0.881267	0.445198	0.934592	0.913663	0.984064	0.900899	0.662792	0.407765	0.147934	0.319251	0.347861	0.258119	0.211384	0.352589	0.273804	0.212773	0.370047	0.364648	0.409956	0.490348
LINC01128	NC_000001.11		gene	827591	859446	+	643837	Dbxref=GeneID:643837,HGNC:HGNC:49377	LINC01128	long intergenic non-protein coding RNA 1128				6.45639	5.55385	4.94473	2.96351	4.43669	1.88401	1.75393	1.77156	2.48888	4.79475	4.07134	3.6346	1.63378	2.14046	1.25849	2.02614	2.64606	1.99181	1.68576	1.84128	1.84871	2.46299	2.32485	2.26019
LOC107984850	NC_000001.11		gene	860185	868202	+	107984850	Dbxref=GeneID:107984850	LOC107984850	gbkey=Gene				0.154938	0.115378	0.271812	0.0991373	0.244046	0.130009	0	0.0816072	0.0415049	0.280611	0.140905	0.309566	0	0	0	0	0.0802413	0.0343199	0	0	0	0	0.0778095	0
FAM41C	NC_000001.11		gene	868071	876802	-	284593	Dbxref=GeneID:284593,HGNC:HGNC:27635	FAM41C	family with sequence similarity 41 member C				0.0898559	1.54242e-07	2.49109e-06	0.125107	0.0594098	0	0	0.0398548	0	6.08583e-12	0.134045	0.0503967	0	0	0	0	0	0	0	0	0	0	0	0
TUBB8P11	NC_000001.11		pseudogene	873291	874514	+	388579	Dbxref=GeneID:388579,HGNC:HGNC:32337	TUBB8P11	tubulin beta 8 class VIII pseudogene 11				0.145243	0.143676	0.0560743	0.00113503	0	0.0809441	0	0	0	0.458634	0.197192	0	0	0.0995057	0	0	0	0	0	0	0	0.0568276	0	0
LOC284600	NC_000001.11		gene	905115	914782	+	284600	Dbxref=GeneID:284600	LOC284600	gbkey=Gene				0.68302	0.763725	0.313777	0.55261	0.537922	0.226456	0.585484	0.426474	0.417131	0.568235	0.404566	0.788177	0.0601988	0.167031	0.141555	0.0630219	0.161285	0.125544	0.0334257	0.178579	0.0941147	0.0953914	0.0312794	0.0831406
LINC02593	NC_000001.11		gene	916818	919692	-	100130417	Dbxref=GeneID:100130417,HGNC:HGNC:53933	LINC02593	long intergenic non-protein coding RNA 2593				0.455923	0.732114	0.263769	0.387118	0.430876	0.266036	1.09372	0.643499	0.607814	0.21534	0.412228	0.182748	0.265206	0.624048	0.20787	0	0.521073	0.263373	0	0.0476726	0	0.093382	0	0.195344
LOC107985728	NC_000001.11		gene	920243	925604	-	107985728	Dbxref=GeneID:107985728	LOC107985728	collagen alpha-1(III) chain-like				0.515048	0.69583	0.203691	0.473327	0.458541	0.522688	0.736322	0.828182	0.505464	0.502411	0.504033	0.688188	0.282234	0.763025	0.433934	0.136371	0.325732	0.388087	0.120548	0.117097	0.0814606	0.0229349	0.090246	0.143924
SAMD11	NC_000001.11	chromosome 1	gene	923923	944574	+	148398	Dbxref=GeneID:148398,HGNC:HGNC:28706,MIM:616765	SAMD11	sterile alpha motif domain containing 11	NP_001372569.1	845	sterile alpha motif domain-containing protein 11 isoform 2	4.30269	8.26858	3.0881	8.54443	4.32974	2.72865	9.48518	4.09899	3.8877	4.8939	5.03592	10.2378	4.16738	7.45197	2.64158	2.64906	7.04007	6.57582	2.47733	3.65286	2.40841	3.38966	3.04297	2.46176
NOC2L	NC_000001.11	chromosome 1	gene	944203	959256	-	26155	Dbxref=GeneID:26155,HGNC:HGNC:24517,MIM:610770	NOC2L	NOC2 like nucleolar associated transcriptional repressor	NP_056473.3	749	nucleolar complex protein 2 homolog	141.307	124.752	116.223	213.62	155.261	194.212	128.806	130.539	145.664	146.23	175.778	146.977	36.8228	41.2559	36.7986	43.6535	47.3038	45.4277	35.3729	40.5223	32.5315	41.1725	36.5437	34.2477
KLHL17	NC_000001.11	chromosome 1	gene	960103	965719	+	339451	Dbxref=GeneID:339451,HGNC:HGNC:24023,MIM:619262	KLHL17	kelch like family member 17	XP_006710663.1	665	kelch-like protein 17 isoform X1	5.65871	3.36639	2.66267	3.10363	4.2521	2.03143	3.70385	6.25864	5.75953	3.67574	2.77149	2.62123	3.90188	6.46665	4.36989	3.84633	5.55414	4.42189	3.93623	4.31824	4.24502	3.89062	3.17744	4.07966
PLEKHN1	NC_000001.11	chromosome 1	gene	965820	975865	+	84069	Dbxref=GeneID:84069,HGNC:HGNC:25284	PLEKHN1	pleckstrin homology domain containing N1	XP_011540550.2	771	pleckstrin homology domain-containing family N member 1 isoform X1	2.5755	1.53951	1.20242	1.60156	1.5044	1.35308	2.81309	5.84289	6.03147	2.14561	2.18175	1.16513	3.95636	7.9965	5.93331	3.1581	3.84092	4.64085	5.23265	6.18754	6.9146	2.84901	2.5629	2.52735
PERM1	NC_000001.11	chromosome 1	gene	975198	982093	-	84808	Dbxref=GeneID:84808,HGNC:HGNC:28208,MIM:615921	PERM1	PPARGC1 and ESRR induced regulator%2C muscle 1	NP_001278296.2	676	PGC-1 and ERR-induced regulator in muscle protein 1 isoform 2	0.234886	0.13352	0.20274	0.122108	0.170395	0.0396456	0.125285	0.112087	0.185796	0.16336	0.175929	0.152008	0.0210999	0.0763418	0.170455	0.0498063	0.0790907	0.03056	0.130269	0.126341	0.0333156	0.0865867	0.0527139	0.080342
HES4	NC_000001.11	chromosome 1	gene	998962	1001052	-	57801	Dbxref=GeneID:57801,HGNC:HGNC:24149,MIM:608060	HES4	hes family bHLH transcription factor 4	XP_005244828.1	189	transcription factor HES-4 isoform X1	107.067	69.2114	70.5485	156.014	98.9691	117.434	91.3766	124.527	141.185	110.194	136.928	92.0599	59.905	66.7608	53.1467	53.5858	77.6298	82.854	60.4503	63.3344	77.142	84.4953	90.4265	92.3754
RPL39P12	NC_000001.11		pseudogene	1008060	1008290	-	100270829	Dbxref=GeneID:100270829,HGNC:HGNC:36166	RPL39P12	ribosomal protein L39 pseudogene 12				5.85299	10.6091	1.18309	3.90676	5.53152	0	4.52832	1.23693	5.03291	6.91135	4.1602	6.25643	2.26978	3.14894	0	1.18811	1.21624	2.70493	1.26031	7.34542	2.83886	1.1989	3.53816	10.0314
ISG15	NC_000001.11	chromosome 1	gene	1013497	1014540	+	9636	Dbxref=GeneID:9636,HGNC:HGNC:4053,MIM:147571	ISG15	ISG15 ubiquitin like modifier	NP_005092.1	165	ubiquitin-like protein ISG15	37.3563	18.8744	31.1774	38.3721	37.7238	53.7367	18.3782	26.8197	27.5613	32.4302	37.0065	30.4354	116.348	100.373	116.765	117.841	106.972	98.3508	97.3951	72.8272	89.6472	111.313	107.534	105.546
AGRN	NC_000001.11	chromosome 1	gene	1020102	1056119	+	375790	Dbxref=GeneID:375790,HGNC:HGNC:329,MIM:103320	AGRN	agrin	XP_011539731.1	2004	agrin isoform X2	207.076	187.781	126.755	262.433	184.666	93.9262	142.582	167.177	180.099	215.294	201.951	206.869	70.8571	66.2933	60.6717	69.7893	65.9631	66.0784	63.331	65.3948	68.0994	34.2048	49.9168	55.4954
LOC100288175	NC_000001.11		gene	1059734	1066453	+	100288175	Dbxref=GeneID:100288175	LOC100288175	uncharacterized LOC100288175				4.40563	5.41881	5.04633	4.65607	4.51063	5.78434	7.6692	8.61228	7.261	4.94217	4.5232	6.18097	9.18319	11.3246	13.8101	16.3212	11.9776	11.1134	17.5501	15.2048	23.1492	16.0182	21.6017	22.8882
LOC105378948	NC_000001.11		gene	1065635	1069337	-	105378948	Dbxref=GeneID:105378948	LOC105378948	uncharacterized LOC105378948				3.9027	3.03388	3.13646	2.30258	3.79892	2.47729	1.73259	2.24182	2.1916	4.48855	2.93673	3.12416	0.594199	0.591844	0.415687	0.95713	0.454201	0.421337	0.609134	0.304931	1.23721	0.749033	0.902511	0.937646
RNF223	NC_000001.11	chromosome 1	gene	1070967	1074306	-	401934	Dbxref=GeneID:401934,HGNC:HGNC:40020	RNF223	ring finger protein 223	NP_001192181.1	249	RING finger protein 223	2.60607	2.72523	2.2962	1.82127	2.78922	1.26726	1.22785	1.76522	2.047	1.93318	1.3853	1.20535	2.23505	2.51655	1.29487	2.20422	2.77712	2.89515	3.34537	4.96178	3.52466	10.2657	5.28493	6.47787
C1orf159	NC_000001.11	chromosome 1	gene	1081823	1116089	-	54991	Dbxref=GeneID:54991,HGNC:HGNC:26062	C1orf159	chromosome 1 open reading frame 159	NP_060361.4	198	uncharacterized protein C1orf159 isoform 2 precursor	17.4373	13.4173	12.1168	18.5196	13.859	10.9462	21.1673	22.0907	22.4837	18.0672	16.1718	17.8436	7.15762	6.56625	6.56116	9.99918	8.12845	7.20375	7.15638	7.0527	6.84141	5.25196	6.96046	5.95175
LINC01342	NC_000001.11		gene	1137017	1144056	+	254099	Dbxref=GeneID:254099,HGNC:HGNC:50551	LINC01342	long intergenic non-protein coding RNA 1342				0.0400032	0	0	0	0	0	0.348182	0.21135	0.0429977	0	0	0	0.038783	0.0717397	0.136795	0.0812035	0	0	0.172276	0.0836724	0.14552	0.081941	0.0403035	0
MIR200A	NC_000001.11		gene	1167863	1167952	+	406983	Dbxref=GeneID:406983,HGNC:HGNC:31578,MIM:612090,miRBase:MI0000737	MIR200A	microRNA 200a				0	0	0	0	0	0	0	0	0	0	0	0	0	0	0	0	0	0	0	0	0	0	0	0
rna-NR_029834.1	NC_000001.11		primary_transcript	1167863	1167952	+	406983	Dbxref=GeneID:406983,Genbank:NR_029834.1,HGNC:HGNC:31578,MIM:612090,miRBase:MI0000737	Name=NR_029834.1	Parent=gene-MIR200A				0	0	0	0	0	0	0	0	0	0	0	0	0	0	0	0	0	0	0	0	0	0	0	0
MIR429	NC_000001.11		gene	1169005	1169087	+	554210	Dbxref=GeneID:554210,HGNC:HGNC:13784,MIM:612094,miRBase:MI0001641	MIR429	microRNA 429				0	0	0	0	0	0	0	0	0	0	0	0	0	0	0	0	0	0	0	0	0	0	0	0
TTLL10-AS1	NC_000001.11		gene	1173056	1179555	-	100506376	Dbxref=GeneID:100506376,HGNC:HGNC:41159	TTLL10-AS1	TTLL10 antisense RNA 1				0	0	0	0.0189591	0	0	0.0494447	0	0	0.020124	0	0	0	0.0152815	0	0.0691894	0.0177069	0.025922	0.146788	0.10694	0.20665	0.0349089	0.170915	0.182129
TTLL10	NC_000001.11	chromosome 1	gene	1173709	1197936	+	254173	Dbxref=GeneID:254173,HGNC:HGNC:26693	TTLL10	tubulin tyrosine ligase like 10	XP_016856401.1	673	inactive polyglycylase TTLL10 isoform X7	0.0920717	0.0461855	0.102632	0.0396845	0	0	0	0.0376939	0.0363506	0	0	0.106052	0	0.0783646	0.100309	0.0602824	0.134383	0.122884	0.0639456	0.188063	0.324771	0.0599988	0.148871	0.169872
TNFRSF18	NC_000001.11	chromosome 1	gene	1203508	1207901	-	8784	Dbxref=GeneID:8784,HGNC:HGNC:11914,MIM:603905	TNFRSF18	TNF receptor superfamily member 18	NP_683699.1	255	tumor necrosis factor receptor superfamily member 18 isoform 2 precursor	0.725135	0.673508	0.661227	1.3041	1.14209	1.12658	1.14359	0.446842	0.554171	0.622658	0.624541	1.5478	12.7925	11.585	15.6104	14.7668	12.2442	12.8266	26.2114	25.5199	34.6333	16.0984	22.7484	22.9512
TNFRSF4	NC_000001.11	chromosome 1	gene	1211326	1216812	-	7293	Dbxref=GeneID:7293,HGNC:HGNC:11918,MIM:600315	TNFRSF4	TNF receptor superfamily member 4	XP_016857721.1	277	tumor necrosis factor receptor superfamily member 4 isoform X4	0.211494	0.0840816	0.250129	0.181814	0.519584	0	0.188418	0.261444	0.280246	0.194762	0.30864	0.207024	0	0	0	0	0	0	0.027179	0	0	0.0865583	0	0
SDF4	NC_000001.11	chromosome 1	gene	1216908	1232005	-	51150	Dbxref=GeneID:51150,HGNC:HGNC:24188,MIM:614282	SDF4	stromal cell derived factor 4	XP_024303241.1	407	45 kDa calcium-binding protein isoform X1	187.138	158.55	170.269	243.315	206.124	252.938	160.274	165.482	167.281	204.711	229.432	184.138	125.178	121.175	118.364	130.433	118.349	119.414	128.34	129.75	128.298	125.571	137.559	124.834
B3GALT6	NC_000001.11	chromosome 1	gene	1232237	1235041	+	126792	Dbxref=GeneID:126792,HGNC:HGNC:17978,MIM:615291	B3GALT6	beta-1%2C3-galactosyltransferase 6	NP_542172.2	329	beta-1,3-galactosyltransferase 6	31.5011	23.0878	23.8614	24.5671	16.6538	21.6256	40.4156	46.0477	51.9721	17.8392	17.8452	14.0981	14.1817	15.4035	13.6422	10.2666	9.37715	10.8052	17.8847	17.92	15.9397	11.2306	11.2235	9.8311
C1QTNF12	NC_000001.11	chromosome 1	gene	1242448	1247218	-	388581	Dbxref=GeneID:388581,HGNC:HGNC:32308,MIM:616593	C1QTNF12	C1q and TNF related 12	XP_011539738.1	320	adipolin isoform X3	2.38906	1.96702	1.3825	5.55497	1.14816	2.6943	2.28733	2.10724	2.11085	2.45096	3.31854	3.54443	0.176725	0.219365	0.0929505	0.248303	0.126251	0.094216	0.146352	0.0852815	0	0.279773	0.164322	0.34941
UBE2J2	NC_000001.11	chromosome 1	gene	1253912	1273854	-	118424	Dbxref=GeneID:118424,HGNC:HGNC:19268	UBE2J2	ubiquitin conjugating enzyme E2 J2	NP_477515.2	259	ubiquitin-conjugating enzyme E2 J2 isoform 2	63.473	58.7269	55.4079	60.592	57.0696	39.8095	70.0789	63.2438	65.6286	62.0367	56.7691	57.184	30.5656	28.4452	24.4456	31.0045	31.1608	33.3171	30.0622	31.8474	29.1538	28.5657	31.4417	29.095
LINC01786	NC_000001.11		gene	1274002	1279447	+	101928895	Dbxref=GeneID:101928895,HGNC:HGNC:52575	LINC01786	gbkey=Gene				1.73609	0.799349	0.449115	0.697487	0.537791	0.0930381	0.617172	0.815166	1.06768	1.08672	0.848077	0.772023	0.285638	0.717242	0.759605	0.420243	0.198787	0.227147	0.522013	0.410827	0.535867	0.251452	0.321471	0.683467
SCNN1D	NC_000001.11	chromosome 1	gene	1280436	1292025	+	6339	Dbxref=GeneID:6339,HGNC:HGNC:10601,MIM:601328	SCNN1D	sodium channel epithelial 1 subunit delta	NP_001123885.2	802	amiloride-sensitive sodium channel subunit delta	3.28433	2.43438	1.88527	4.73626	2.88857	2.31458	2.69988	2.98353	3.00413	3.57669	3.12445	3.09836	0.459464	0.785322	0.681125	0.474378	0.663665	0.95807	1.39761	0.668032	1.14932	1.16069	0.825773	1.14774
ACAP3	NC_000001.11	chromosome 1	gene	1292384	1307930	-	116983	Dbxref=GeneID:116983,HGNC:HGNC:16754	ACAP3	ArfGAP with coiled-coil%2C ankyrin repeat and PH domains 3	XP_005244772.1	801	arf-GAP with coiled-coil, ANK repeat and PH domain-containing protein 3 isoform X6	13.6265	8.89439	8.95471	15.0688	11.788	8.43519	8.61658	10.0008	10.8442	12.9197	13.495	11.8444	8.02146	10.1671	6.77408	6.8035	11.8229	10.9709	6.45474	7.48291	6.61811	9.94667	7.34789	8.24073
MIR6726	NC_000001.11		gene	1296110	1296170	-	102465434	Dbxref=GeneID:102465434,HGNC:HGNC:50009,miRBase:MI0022571	MIR6726	microRNA 6726				0	0	0	0	0	0	0	0	0	0	0	0	0	0	0	0	0	0	0	0	0	0	0	0
SNORD167	NC_000001.11		gene	1304729	1304812	-	109623456	Dbxref=GeneID:109623456,HGNC:HGNC:51881	SNORD167	small nucleolar RNA%2C C/D box 167				26.6112	0	0	0	0	0	0	0	29.6812	0	0	0	25.3779	0	0	0	0	0	0	0	32.5102	0	0	0
PUSL1	NC_000001.11	chromosome 1	gene	1308563	1311677	+	126789	Dbxref=GeneID:126789,HGNC:HGNC:26914	PUSL1	pseudouridine synthase like 1	XP_024308825.1	394	tRNA pseudouridine synthase-like 1 isoform X1	22.9207	19.3221	18.4222	20.1621	15.6637	20.7633	27.5924	32.5606	32.9509	22.354	21.7689	19.4243	21.0353	20.175	15.0969	18.0275	20.0848	22.7888	21.2182	18.5415	14.4522	20.7801	18.353	18.9997
INTS11	NC_000001.11	chromosome 1	gene	1311597	1324660	-	54973	Dbxref=GeneID:54973,HGNC:HGNC:26052,MIM:611354	INTS11	integrator complex subunit 11	NP_001243392.1	499	integrator complex subunit 11 isoform 5	77.5179	71.8942	64.2469	107.377	74.3545	73.3497	86.8637	83.1478	84.9816	77.9776	84.3041	78.5789	23.3339	24.4015	22.9317	25.4205	24.7841	23.5905	22.2127	23.4378	22.4916	21.3935	23.5599	24.3557
CPTP	NC_000001.11	chromosome 1	gene	1324757	1328896	+	80772	Dbxref=GeneID:80772,HGNC:HGNC:28116,MIM:615467	CPTP	ceramide-1-phosphate transfer protein	XP_005244858.1	214	ceramide-1-phosphate transfer protein isoform X1	44.3446	35.4358	31.8617	12.6511	18.4901	8.42646	42.0756	45.0801	46.0103	28.5564	22.7165	24.0094	26.5105	25.3362	19.3607	25.1959	22.2355	25.292	22.7469	21.5351	19.5117	17.5244	19.1456	18.4619
TAS1R3	NC_000001.11	chromosome 1	gene	1331280	1335320	+	83756	Dbxref=GeneID:83756,HGNC:HGNC:15661,MIM:605865	TAS1R3	taste 1 receptor member 3	XP_016857924.1	894	taste receptor type 1 member 3 isoform X1	1.9013	1.17271	0.928776	0.789636	1.1565	0.591688	0.441289	0.641252	0.647155	1.75299	1.34804	1.25712	0.18491	0.181809	0.237171	0.246377	0.126098	0.140229	0.112005	0.0544002	0.210244	0.159825	0.279503	0.401011
DVL1	NC_000001.11	chromosome 1	gene	1335278	1349418	-	1855	Dbxref=GeneID:1855,HGNC:HGNC:3084,MIM:601365	DVL1	dishevelled segment polarity protein 1	NP_004412.2	670	segment polarity protein dishevelled homolog DVL-1 isoform 2	56.3974	42.2036	47.3233	79.0935	68.5872	84.5456	77.8389	87.3209	87.8399	79.0788	95.8081	68.1181	30.9744	34.6396	30.3775	32.9843	41.1783	39.5295	50.22	44.9124	37.5675	51.89	41.5264	38.4465
MIR6808	NC_000001.11		gene	1339650	1339708	-	102466740	Dbxref=GeneID:102466740,HGNC:HGNC:50046,miRBase:MI0022653	MIR6808	microRNA 6808				0	0	0	0	0	0	0	0	0	0	0	0	0	0	0	0	0	0	0	0	0	0	0	0
MXRA8	NC_000001.11	chromosome 1	gene	1352689	1363541	-	54587	Dbxref=GeneID:54587,HGNC:HGNC:7542,MIM:617293	MXRA8	matrix remodeling associated 8	XP_016857006.1	343	matrix remodeling-associated protein 8 isoform X2	2.37368	1.18584	1.26154	2.0856	1.48076	0.724171	1.67212	1.71124	1.75742	1.5471	1.62391	2.0771	1.31408	1.73681	1.07568	0.872462	0.836708	0.806383	0.684742	0.652897	1.03566	0.884564	0.699387	1.06508
AURKAIP1	NC_000001.11	chromosome 1	gene	1373730	1375516	-	54998	Dbxref=GeneID:54998,HGNC:HGNC:24114,MIM:609183	AURKAIP1	aurora kinase A interacting protein 1	NP_001120701.1	199	aurora kinase A-interacting protein	245.74	217.472	258.188	399.229	293.337	461.141	249.176	243.61	284.944	290.229	360.664	296.284	139.36	139.891	134.636	148.687	143.681	152.396	121.39	118.956	122.59	156.172	157.85	131.037
NDUFB4P8	NC_000001.11		pseudogene	1378640	1379084	+	107075246	Dbxref=GeneID:107075246,HGNC:HGNC:45256	NDUFB4P8	NADH:ubiquinone oxidoreductase subunit B4 pseudogene 8				0	0.602086	0	0.517337	0.73249	0	0	0	0	0.549126	0.550898	0.621363	0	0	0	0	0	0	0	0	0	0	0.234263	0
CCNL2	NC_000001.11	chromosome 1	gene	1385711	1399336	-	81669	Dbxref=GeneID:81669,HGNC:HGNC:20570,MIM:613482	CCNL2	cyclin L2	NP_112199.2	520	cyclin-L2 isoform A	57.0135	45.1056	45.6409	52.2219	76.1102	36.1935	41.2462	54.73	53.4561	61.1566	54.0626	46.283	19.5565	25.1224	17.494	21.0604	32.6209	28.8747	21.2773	21.264	24.0578	20.1671	21.4373	30.6201
MRPL20-AS1	NC_000001.11		gene	1399530	1402046	+	148413	Dbxref=GeneID:148413,HGNC:HGNC:27125	MRPL20-AS1	MRPL20 antisense RNA 1				14.6596	11.2116	11.7315	5.80292	10.0614	4.65066	15.7247	16.5698	16.2501	14.2994	9.2277	9.32051	5.00909	5.19717	4.93058	4.04551	4.10141	4.30575	3.73769	3.13556	3.82992	3.16827	3.89	4.83438
MRPL20	NC_000001.11	chromosome 1	gene	1401909	1407293	-	55052	Dbxref=GeneID:55052,HGNC:HGNC:14478,MIM:611833	MRPL20	mitochondrial ribosomal protein L20	NP_060441.2	149	39S ribosomal protein L20, mitochondrial isoform 1	142.253	149.359	163.011	271.384	171.934	349.766	184.611	200.201	211.236	164.9	234.352	176.065	70.3613	71.3079	69.1467	74.2139	70.8168	73.0286	56.303	56.3287	58.666	72.0861	60.085	58.9225
RN7SL657P	NC_000001.11		pseudogene	1405460	1405752	-	107074708	Dbxref=GeneID:107074708,HGNC:HGNC:46673	RN7SL657P	RNA%2C 7SL%2C cytoplasmic 657%2C pseudogene				6.45732	2.2801	0.593294	1.95916	2.77394	1.71274	2.83857	4.96235	5.67876	12.4772	2.08625	1.56873	0.569124	2.1055	2.00741	1.78744	2.43968	2.03469	2.52807	2.45571	2.13544	0	0.591436	2.51526
MRPL20-DT	NC_000001.11		gene	1408348	1410684	+	116435301	Dbxref=GeneID:116435301,HGNC:HGNC:54814	MRPL20-DT	MRPL20 divergent transcript				8.29175	6.95048	7.62816	9.19474	9.92099	6.28071	6.50251	6.20614	6.79861	12.5213	12.4043	12.2154	3.11762	3.69367	2.96874	2.6704	2.78886	3.0705	2.57516	2.30689	2.19132	2.20472	2.51691	2.39129
LOC107984868	NC_000001.11		gene	1412295	1416247	-	107984868	Dbxref=GeneID:107984868	LOC107984868	gbkey=Gene				0.326344	0.18108	0.267002	1.74608	1.41971	1.02017	0.0601153	0.114946	0.0835175	1.59647	1.62003	1.76496	0.0602647	0.111476	0.0531413	0.0315454	0.113023	0.0897727	0.0167312	0.0162523	0.0188435	0.0477479	0	0
ANKRD65	NC_000001.11	chromosome 1	gene	1418420	1422471	-	441869	Dbxref=GeneID:441869,HGNC:HGNC:42950	ANKRD65	ankyrin repeat domain 65	XP_016856813.1	399	ankyrin repeat domain-containing protein 65 isoform X1	0.619962	0.264089	0.539096	5.71261	3.23448	2.75009	0.173732	0.237364	0.105642	4.02089	3.37594	4.07854	2.52455	1.93383	2.70068	1.59638	1.21384	1.06664	1.22252	1.38902	0.871742	0.782336	0.994949	0.754379
ANKRD65-AS1	NC_000001.11		gene	1420245	1423287	+	105378585	Dbxref=GeneID:105378585,HGNC:HGNC:55844	ANKRD65-AS1	gbkey=Gene				0.78667	0.4407	0.219001	6.08253	2.11146	1.91523	0.077823	0.191826	1.84983e-97	2.89162	3.33734	3.54326	0.964105	1.32559	1.44093	0.184256	0.377237	0.35279	0.299008	0.328868	0.366881	0.185929	0.255198	0.129641
TMEM88B	NC_000001.11	chromosome 1	gene	1425871	1430255	+	643965	Dbxref=GeneID:643965,HGNC:HGNC:37099	TMEM88B	transmembrane protein 88B	NP_001140157.1	163	transmembrane protein 88B	0.0941111	0.194954	0.0570692	0.104696	0.0889421	0.0823748	0.364057	0.198888	0.202312	0.133354	0.0891899	0.251495	0.0364962	0.0506323	0.0214548	0	0.0195562	0.0434929	0	0.0196847	0.0456465	0	0.037927	0.020162
LINC01770	NC_000001.11		gene	1430157	1434573	-	102724312	Dbxref=GeneID:102724312,HGNC:HGNC:52560	LINC01770	long intergenic non-protein coding RNA 1770				2.38585e-06	0.212616	0.0829549	0.256258	0.33356	0.250319	0.194187	0.769738	0.607481	0.405116	0.291365	0.219423	0.200964	0.310115	0.375764	0.333413	0.170623	0.0948309	0.176805	0.179453	0.138628	0.16819	0.183567	0.122463
LOC107985729	NC_000001.11	chromosome 1	gene	1433233	1435626	+	107985729	Dbxref=GeneID:107985729	LOC107985729	gbkey=Gene	XP_016858555.1	328	uncharacterized protein LOC107985729	0.134936	0.0582349	2.44368e-55	0.0594669	0.24238	2.39791e-53	0.241626	0.100552	0.103747	0.159338	0.159852	0.180298	0.325993	0.280293	0.11452	1.21227e-265	0.0467331	0.0519672	0.0484263	0	0.0545403	1.02635e-145	0.127849	0.0481808
VWA1	NC_000001.11	chromosome 1	gene	1435690	1442882	+	64856	Dbxref=GeneID:64856,HGNC:HGNC:30910,MIM:611901	VWA1	von Willebrand factor A domain containing 1	NP_073745.2	445	von Willebrand factor A domain-containing protein 1 isoform 1 precursor	25.9418	18.2078	19.1605	19.1659	21.3804	27.8883	14.2402	22.4925	25.6393	22.5426	22.5996	12.0204	25.9809	24.1786	20.0725	16.0729	19.3813	20.0692	12.9902	16.4795	11.8711	14.9589	13.0092	10.0759
ATAD3C	NC_000001.11	chromosome 1	gene	1449689	1470163	+	219293	Dbxref=GeneID:219293,HGNC:HGNC:32151,MIM:617227	ATAD3C	ATPase family AAA domain containing 3C	NP_001034300.2	411	ATPase family AAA domain-containing protein 3C	0.867875	0.902929	0.469894	0.465501	0.537041	0.158259	0.119902	0.311143	0.299842	0.732006	0.514058	0.289905	0.1202	0.152861	0.141323	0.393242	0.241531	0.125339	0.116798	0.162079	0.150337	0.0793626	0.140527	0.215812
ATAD3B	NC_000001.11	chromosome 1	gene	1471732	1509466	+	83858	Dbxref=GeneID:83858,HGNC:HGNC:24007,MIM:612317	ATAD3B	ATPase family AAA domain containing 3B	XP_005244863.1	586	ATPase family AAA domain-containing protein 3B isoform X1	11.5777	11.0115	9.18578	10.9921	10.7052	7.56635	14.8522	17.6226	16.758	11.8462	13.899	12.0561	15.3895	16.8279	15.4951	15.7237	16.9665	16.4855	20.7697	20.2617	19.3831	18.6185	16.2142	15.299
ATAD3A	NC_000001.11	chromosome 1	gene	1512143	1534686	+	55210	Dbxref=GeneID:55210,HGNC:HGNC:25567,MIM:612316	ATAD3A	ATPase family AAA domain containing 3A	NP_060658.3	634	ATPase family AAA domain-containing protein 3A isoform 1	26.0467	23.6073	23.5428	39.1909	21.8132	29.7114	31.8356	29.3454	33.7026	24.5109	31.8288	26.285	22.919	24.7479	18.8449	17.474	23.4403	23.3124	24.9198	25.9744	18.8516	27.1112	18.4576	16.5142
TMEM240	NC_000001.11	chromosome 1	gene	1534778	1540624	-	339453	Dbxref=GeneID:339453,HGNC:HGNC:25186,MIM:616101	TMEM240	transmembrane protein 240	NP_001108220.1	173	transmembrane protein 240	2.93437	3.11406	1.653	2.78276	4.01584	3.64914	3.30303	3.15148	3.61938	4.31702	2.5074	3.47087	1.35248	1.42342	1.64498	1.26943	1.19953	1.11156	0.880448	1.1571	0.991609	1.23169	1.06624	1.0821
SSU72	NC_000001.11	chromosome 1	gene	1541673	1574863	-	29101	Dbxref=GeneID:29101,HGNC:HGNC:25016,MIM:617680	SSU72	SSU72 homolog%2C RNA polymerase II CTD phosphatase	NP_054907.1	194	RNA polymerase II subunit A C-terminal domain phosphatase SSU72	154.04	148.068	125.543	207.398	183.935	208.507	154.395	137.68	136.276	174.529	166.4	191.326	108.081	105.414	100.488	86.9764	103.739	104.034	100.952	88.7438	88.4665	109.668	103.869	98.3626
FNDC10	NC_000001.11	chromosome 1	gene	1598012	1600135	-	643988	Dbxref=GeneID:643988,HGNC:HGNC:42951	FNDC10	fibronectin type III domain containing 10	NP_001229588.1	226	fibronectin type III domain-containing protein 10 precursor	26.2762	20.9383	16.4389	41.2794	26.4368	22.8669	24.403	27.0372	31.3838	26.6659	27.1903	25.9929	22.1465	22.9468	12.5335	10.6662	15.5997	17.8032	12.0385	12.0929	5.40497	12.1061	9.13054	7.5811
LOC105378586	NC_000001.11		gene	1599433	1607210	+	105378586	Dbxref=GeneID:105378586	LOC105378586	uncharacterized LOC105378586				0.745254	0.228172	1.47016e-07	1.80256e-07	0.585749	3.42552e-07	0.177696	0.195319	0.968441	7.99578e-07	0.628364	1.49572e-07	0.172983	0.971811	0.438416	2.64569e-07	0.219212	2.15898e-07	0.200136	0.366828	4.07343e-08	0.40411	5.72801e-07	0.204675
MIB2	NC_000001.11	chromosome 1	gene	1613730	1630605	+	142678	Dbxref=GeneID:142678,HGNC:HGNC:30577,MIM:611141	MIB2	MIB E3 ubiquitin protein ligase 2	XP_016855838.1	1297	E3 ubiquitin-protein ligase MIB2 isoform X1	29.138	21.8784	20.5491	21.302	26.8086	15.8682	26.0049	24.5316	20.8808	27.0671	25.4557	27.0549	13.595	14.2029	11.8271	12.0751	13.4812	11.8129	16.7201	14.2771	16.071	14.3644	15.5713	19.1446
MMP23B	NC_000001.11	chromosome 1	gene	1631681	1635638	+	8510	Dbxref=GeneID:8510,HGNC:HGNC:7171,MIM:603321	MMP23B	matrix metallopeptidase 23B	XP_016858104.1	526	matrix metalloproteinase-23 isoform X1	0.464481	0.503651	0.164268	0.454239	0.256097	0.5677	0.446488	0.355403	0.466132	0.255285	0.38528	0.620622	0.118118	0.145719	0.1853	0.220102	0.192534	0.313059	0.0332516	0.226794	0	0.110995	0.163864	0.253826
CDK11B	NC_000001.11	chromosome 1	gene	1635225	1659619	-	984	Dbxref=GeneID:984,HGNC:HGNC:1729,MIM:176873	CDK11B	cyclin dependent kinase 11B	NP_001278274.1	772	cyclin-dependent kinase 11B isoform 10	25.6999	22.3568	21.5171	36.0251	26.1697	26.3296	21.8998	24.9925	24.0364	26.2985	27.0299	25.5062	15.1998	14.5224	13.8338	15.4434	16.9845	17.8773	16.1967	14.1008	15.9142	15.2251	16.8502	17.0073
SLC35E2B	NC_000001.11	chromosome 1	gene	1661478	1692795	-	728661	Dbxref=GeneID:728661,HGNC:HGNC:33941,MIM:619315	SLC35E2B	solute carrier family 35 member E2B	NP_001104251.1	405	solute carrier family 35 member E2B	15.7958	14.7523	11.4467	6.08279	8.84191	3.27562	11.4081	12.3892	11.6065	10.6863	8.05024	10.7746	6.04032	6.1028	5.00163	4.58223	4.76732	5.49477	6.30856	5.96531	5.5656	3.79088	4.7517	5.78594
LOC100288379	NC_000001.11		pseudogene	1673283	1674435	+	100288379	Dbxref=GeneID:100288379	LOC100288379	ribosomal protein S7 pseudogene				1.01936	0.439923	0.343411	0	0.267602	0.495687	0.492907	1.25664	0.182611	1.00307	0.805044	0.681013	0	0	0.387311	0	0.176518	0	0.182913	0.177677	0	0	0	0.363971
MMP23A	NC_000001.11		pseudogene	1699939	1701808	+	8511	Dbxref=GeneID:8511,HGNC:HGNC:7170,MIM:603320	MMP23A	matrix metallopeptidase 23A (pseudogene)				0	0	0	0	0	0	0	0	0	0	0	0	0	0	0	0	0	0	0	0	0	0	0	0
CDK11A	NC_000001.11	chromosome 1	gene	1702379	1724357	-	728642	Dbxref=GeneID:728642,HGNC:HGNC:1730,MIM:116951	CDK11A	cyclin dependent kinase 11A	NP_277071.2	770	cyclin-dependent kinase 11A isoform 4	12.3434	10.9461	10.4353	12.9073	12.0968	9.08714	8.94091	9.51301	9.1886	10.6707	10.1684	11.1127	3.08542	4.5787	3.65052	3.90895	4.50056	4.51401	3.54613	3.30348	3.95706	3.49633	2.99326	4.42696
SLC35E2A	NC_000001.11		pseudogene	1727385	1746070	-	9906	Dbxref=GeneID:9906,HGNC:HGNC:20863	SLC35E2A	solute carrier family 35 member E2A				5.59339	5.95319	4.02883	2.37895	3.15018	1.52229	5.14844	4.97514	4.46291	3.89571	3.09503	4.23539	1.29071	1.0907	1.01231	1.18326	0.713673	0.933524	1.05645	0.922169	0.976098	0.419184	0.730127	0.711217
LOC100129381	NC_000001.11		pseudogene	1735819	1737291	+	100129381	Dbxref=GeneID:100129381	LOC100129381	ribosomal protein S7 pseudogene				2.52571	1.74403	1.02107	1.87318	2.65221	0.245638	1.79124	1.42338	1.99084	2.18711	0.797881	4.49969	0.816225	0.452949	0.767729	0.683602	0.874734	0.972705	0.362571	1.23268	1.42921	0.517358	0.508935	0.721465
LOC112268218	NC_000001.11		gene	1745725	1751773	+	112268218	Dbxref=GeneID:112268218	LOC112268218	gbkey=Gene				0	0.0453629	0.0357742	0	0	0	0	0	0	0.0400402	0	0	0	0.0292955	0.0367345	0.0327552	0.0659809	0	0.0684467	0.0659419	0.0386044	0	0	0.0339635
NADK	NC_000001.11	chromosome 1	gene	1751232	1780509	-	65220	Dbxref=GeneID:65220,HGNC:HGNC:29831,MIM:611616	NADK	NAD kinase	NP_001340570.1	446	NAD kinase isoform 1	38.3745	30.6551	35.445	29.9527	24.9675	24.981	36.4365	40.6527	46.6399	26.5835	29.3824	21.4619	35.574	33.764	27.8148	27.361	29.6987	28.3338	31.5991	31.4723	28.3424	23.5071	22.2695	23.4518
GNB1	NC_000001.11	chromosome 1	gene	1785286	1891087	-	2782	Dbxref=GeneID:2782,HGNC:HGNC:4396,MIM:139380	GNB1	G protein subunit beta 1	XP_016856548.1	340	guanine nucleotide-binding protein G(I)/G(S)/G(T) subunit beta-1 isoform X1	208.951	177.443	182.325	287.967	239.201	322.876	203.304	221.47	240.877	235.652	287.117	214.126	133.667	128.336	123.043	137.632	130.861	130.56	145.779	135.646	133.779	133.912	143.907	134.348
GNB1-DT	NC_000001.11		gene	1891180	1892726	+	105378949	Dbxref=GeneID:105378949,HGNC:HGNC:55772	GNB1-DT	GNB1 divergent transcript				0.27355	0.734122	0.24514	0	0	0.35384	0.547337	0.59803	0.0869	0.48451	0.0957753	0	0.391925	0.507715	0.276477	0.0694089	0	0.0934085	0.0870424	0.0845525	0.0980324	0.165609	0.0814548	0.173209
CALML6	NC_000001.11	chromosome 1	gene	1913751	1917296	+	163688	Dbxref=GeneID:163688,HGNC:HGNC:24193,MIM:610171	CALML6	calmodulin like 6	XP_005244786.2	203	calmodulin-like protein 6 isoform X1	0.814451	0.290789	0.105861	0.301915	0.213094	0	0.230702	0.0593305	0.151526	0.320467	0.160666	0.361668	0.0816541	0.242879	0.192006	0.142472	0.20419	0.0973081	0.0302259	0.0587216	0.329082	0.115013	0.197999	0.120291
TMEM52	NC_000001.11	chromosome 1	gene	1917591	1919279	-	339456	Dbxref=GeneID:339456,HGNC:HGNC:27916	TMEM52	transmembrane protein 52	NP_848640.1	209	transmembrane protein 52 precursor	5.49028	4.00468	3.28243	4.90341	2.07062	2.14334	4.41222	2.94155	2.65973	3.83505	2.83977	3.61629	6.52232	8.52857	5.11233	4.7091	6.58814	6.34326	5.74454	5.09488	3.65685	6.25662	5.14195	4.47293
CFAP74	NC_000001.11	chromosome 1	gene	1921957	2003786	-	85452	Dbxref=GeneID:85452,HGNC:HGNC:29368	CFAP74	cilia and flagella associated protein 74	NP_001291289.1	1639	cilia- and flagella-associated protein 74	0.0660873	0.128346	0.0667916	0.232814	0.0867466	0.0642731	0.085217	0.081471	0.0828736	0.143069	0.0391447	0.132455	0.0213572	0.0296295	0.0125551	0.0335381	0.0457762	0.0509029	0.0237174	0.0115193	0.0400677	0.0338427	0.0332917	0.0117986
LOC107984872	NC_000001.11		gene	1955857	1958986	+	107984872	Dbxref=GeneID:107984872	LOC107984872	gbkey=Gene				0	0.0957133	2.25155e-06	0.0274213	0	0	0	0.0260229	0.0264709	5.91914e-08	0	0	0	0	0	0	0	6.87368e-07	0	0	0	0	0	0
LOC105378589	NC_000001.11		gene	2013211	2018138	-	105378589	Dbxref=GeneID:105378589	LOC105378589	gbkey=Gene				0.0130084	0	0.0131472	0.0144714	0	0	0	0	0.0139822	0	0.0154102	0.017381	0.113528	0.0816663	0.0444903	0	0.0135156	0	0.0560309	0.0408196	0.0315508	0	0	0
GABRD	NC_000001.11	chromosome 1	gene	2019345	2030758	+	2563	Dbxref=GeneID:2563,HGNC:HGNC:4084,MIM:137163	GABRD	gamma-aminobutyric acid type A receptor subunit delta	NP_000806.2	452	gamma-aminobutyric acid receptor subunit delta precursor	0.0662761	0.128712	0.167459	0.14746	0.15659	0.0483426	0.0320475	0	0	0	0.0392566	0	1.0602	1.03999	0.415503	0.269071	1.06734	0.918875	0.3211	0.381222	0.0401819	0.441212	0.434029	0.177484
LOC105378590	NC_000001.11		gene	2034986	2047447	-	105378590	Dbxref=GeneID:105378590	LOC105378590	gbkey=Gene				0.0312562	0	0	0	0	0	0	0	0	0	0	0	0	0	0	0	0	0	0	0	0	0	0	0
PRKCZ-DT	NC_000001.11		gene	2049201	2050070	-	105378591	Dbxref=GeneID:105378591,HGNC:HGNC:55824	PRKCZ-DT	PRKCZ divergent transcript				0.167388	0.433438	0	0	0	0	0	0	0	0	0	0	0.324565	0	0	0	0.173915	0.386787	0	0	0	0	0	0
PRKCZ	NC_000001.11	chromosome 1	gene	2050411	2185395	+	5590	Dbxref=GeneID:5590,HGNC:HGNC:9412,MIM:176982	PRKCZ	protein kinase C zeta	XP_016857279.1	600	protein kinase C zeta type isoform X2	24.6187	23.4542	22.3048	20.9872	15.197	18.9507	32.7856	29.2258	27.3668	21.714	22.7127	25.6741	15.0346	16.1834	13.2031	13.0432	14.2527	14.1353	17.3848	14.3878	15.4542	15.376	15.9419	14.4125
PRKCZ-AS1	NC_000001.11		gene	2181794	2183875	-	100506504	Dbxref=GeneID:100506504,HGNC:HGNC:40477	PRKCZ-AS1	PRKCZ antisense RNA 1				1.67265	1.81631	1.25424	4.5619	2.46466	1.10198	2.13943	1.82445	1.97185	2.8671	2.68459	3.24426	0.612686	0.919249	0.55353	0.721498	0.382274	0.667242	0.522826	0.902863	0.77805	0.607874	0.434893	0.982552
FAAP20	NC_000001.11	chromosome 1	gene	2184457	2212720	-	199990	Dbxref=GeneID:199990,HGNC:HGNC:26428,MIM:615183	FAAP20	FA core complex associated protein 20	NP_001139782.1	230	Fanconi anemia core complex-associated protein 20 isoform 1	150.568	162.109	126.372	213.985	144.486	167.96	163.468	146.382	149.146	165.134	166.36	188.271	67.8096	64.7459	68.6	72.0141	57.179	55.4553	62.3625	58.2188	63.0098	55.246	69.61	60.8199
LOC112268219	NC_000001.11		gene	2189798	2192458	+	112268219	Dbxref=GeneID:112268219	LOC112268219	uncharacterized LOC112268219				2.27521	1.73348	1.29612	1.30425	1.46464	0.564885	2.39626	2.92743	2.88717	2.30432	1.82205	1.66375	0.642007	0.824858	0.879283	1.0248	1.0812	0.98778	1.1014	1.18433	1.46965	1.02372	1.16578	0.869563
LOC105378593	NC_000001.11		gene	2207013	2208854	+	105378593	Dbxref=GeneID:105378593	LOC105378593	gbkey=Gene				0.273542	0.265618	0	0	0.107716	0	0.198406	0.144521	0.0735048	0.0807514	0.0810121	0.0913742	0.25064	0.0613197	0.311802	0.0694089	0	0	0	0	0.0829222	0	0	0.215911
SKI	NC_000001.11	chromosome 1	gene	2228319	2310213	+	6497	Dbxref=GeneID:6497,HGNC:HGNC:10896,MIM:164780	SKI	SKI proto-oncogene	XP_005244832.1	730	ski oncogene isoform X1	77.2665	70.4779	43.9701	66.2512	64.1904	22.7595	34.5731	33.4571	34.5178	73.5221	60.7997	60.8606	16.9672	18.7403	14.4155	18.4893	20.4904	20.9016	14.5966	16.5504	15.5474	12.3481	18.4071	16.7523
MORN1	NC_000001.11	chromosome 1	gene	2321253	2391554	-	79906	Dbxref=GeneID:79906,HGNC:HGNC:25852	MORN1	MORN repeat containing 1	NP_079124.1	497	MORN repeat-containing protein 1 isoform 1	8.89203	7.12389	7.92392	5.15501	6.89123	3.72619	7.65801	7.33274	7.36755	6.21143	6.1376	5.86731	4.06389	4.53869	4.47162	4.00751	4.05457	2.76515	3.5256	3.45363	4.48595	3.16787	3.10744	3.70978
LOC100129534	NC_000001.11		pseudogene	2350414	2352661	-	100129534	Dbxref=GeneID:100129534	LOC100129534	small nuclear ribonucleoprotein polypeptide N pseudogene				3.74375	2.69282	2.66261	2.00528	1.70354	1.05184	2.17234	2.28563	1.78845	3.14362	1.60974	1.33394	1.72068	2.18822	1.80179	1.66064	1.49827	1.31364	0.806134	0.725056	1.34505	0.624846	1.28523	1.51498
RER1	NC_000001.11	chromosome 1	gene	2391841	2405436	+	11079	Dbxref=GeneID:11079,HGNC:HGNC:30309	RER1	retention in endoplasmic reticulum sorting receptor 1	NP_008964.3	196	protein RER1	103.444	88.4733	105.175	121.881	111.956	151.635	85.3427	89.8861	98.0088	112.099	125.657	101.796	50.6615	50.5413	47.218	53.1216	49.8722	51.3246	49.4191	42.6753	42.5842	52.6881	49.0515	49.0465
PEX10	NC_000001.11	chromosome 1	gene	2403974	2413827	-	5192	Dbxref=GeneID:5192,HGNC:HGNC:8851,MIM:602859	PEX10	peroxisomal biogenesis factor 10	NP_002608.1	326	peroxisome biogenesis factor 10 isoform 2	12.0831	10.9028	9.46903	21.1901	13.6819	23.0143	16.1505	16.8006	17.8101	13.8446	19.4927	18.5063	9.28972	12.6836	12.1807	11.3882	10.0597	10.3944	10.747	13.1265	13.9633	11.8646	11.5828	11.5327
PLCH2	NC_000001.11	chromosome 1	gene	2412481	2505532	+	9651	Dbxref=GeneID:9651,HGNC:HGNC:29037,MIM:612836	PLCH2	phospholipase C eta 2	XP_024306827.1	1596	1-phosphatidylinositol 4,5-bisphosphate phosphodiesterase eta-2 isoform X3	0.0292509	0	0	0.016265	0.0230161	0	0	0.0154741	0.0157197	0	2.00938e-229	0.0586465	3.42194e-299	0.0131129	3.49647e-318	3.63197e-314	0	0.016897	0	0	0.035463	0.0150444	0	0.0156703
PANK4	NC_000001.11	chromosome 1	gene	2508537	2526622	-	55229	Dbxref=GeneID:55229,HGNC:HGNC:19366,MIM:606162	PANK4	pantothenate kinase 4 (inactive)	NP_060686.3	773	4\\'-phosphopantetheine phosphatase	0.0233417	0.0604415	0.0471816	0	0.0735323	0.0681029	0.0451473	0	0.0501781	0	0.0276515	0	0.0452595	0	0.0266065	0.115037	0.169764	0.161809	0.0753918	0.0488226	0.0283035	0.0717185	0.023517	0.0250032
HES5	NC_000001.11	chromosome 1	gene	2528745	2530554	-	388585	Dbxref=GeneID:388585,HGNC:HGNC:19764,MIM:607348	HES5	hes family bHLH transcription factor 5	NP_001010926.1	166	transcription factor HES-5	0	0	0	0	0	0	0	0	0	0	0	0	0	0	0	0	0	0	0	0	0	0	0	0
TNFRSF14-AS1	NC_000001.11		gene	2549920	2557011	-	115110	Dbxref=GeneID:115110,HGNC:HGNC:26966	TNFRSF14-AS1	TNFRSF14 antisense RNA 1				0	0	0	0	0	0	0	0	0	0	0	0	0	0	0	0	0	0	0	0	0	0	0	0
TNFRSF14	NC_000001.11	chromosome 1	gene	2556371	2563829	+	8764	Dbxref=GeneID:8764,HGNC:HGNC:11912,MIM:602746	TNFRSF14	TNF receptor superfamily member 14	NP_003811.2	283	tumor necrosis factor receptor superfamily member 14 isoform 1 precursor	0	0	0	0	0	0	0	0	0	0	0	0	0	0.0728693	0	0	0.0844312	0.0426075	0	0.0652501	0.049266	0.0416119	0	0.106342
LOC100996583	NC_000001.11		gene	2566535	2584534	+	100996583	Dbxref=GeneID:100996583	LOC100996583	uncharacterized LOC100996583				0	0	0	0	0	0	0	0	0	0	0	0	0	0	0	0	0	0	0	0	0	0	0	0
PRXL2B	NC_000001.11	chromosome 1	gene	2586523	2591469	+	127281	Dbxref=GeneID:127281,HGNC:HGNC:28390	PRXL2B	peroxiredoxin like 2B	XP_006710417.1	252	prostamide/prostaglandin F synthase isoform X1	0	0	0	0	0	0	0	0	0	0	0	0	0	0	0	0	0	0	0	0	0	0	0	0
MMEL1	NC_000001.11	chromosome 1	gene	2590639	2633016	-	79258	Dbxref=GeneID:79258,HGNC:HGNC:14668,MIM:618104	MMEL1	membrane metalloendopeptidase like 1	NP_258428.2	779	membrane metallo-endopeptidase-like 1	0	0	0	0	0	0	0	0	0	0	0	0	0	0	0	0	0	0	0	0	0	0	0	0
MMEL1-AS1	NC_000001.11		gene	2633111	2636620	+	105378597	Dbxref=GeneID:105378597,HGNC:HGNC:40695	MMEL1-AS1	gbkey=Gene				0	0	0	0	0	0	0	0	0	0	0	0	0	0	0	0	0	0	0	0	0	0	0	0
TTC34	NC_000001.11	chromosome 1	gene	2636986	2801693	-	100287898	Dbxref=GeneID:100287898,HGNC:HGNC:34297	TTC34	tetratricopeptide repeat domain 34	NP_001229601.2	1079	tetratricopeptide repeat protein 34	0	0	0	0	0	0	0	0	0	0	0	0	0	0	0	0	0	0	0	0	0	0	0	0
LOC105378603	NC_000001.11		gene	2700540	2702756	-	105378603	Dbxref=GeneID:105378603	LOC105378603	gbkey=Gene				0	0	0	0	0	0	0	0	0	0	0	0	0	0	0	0	0	0	0	0	0	0	0	0
LOC105378602	NC_000001.11		gene	2701377	2702276	+	105378602	Dbxref=GeneID:105378602	LOC105378602	gbkey=Gene				0	0	0	0	0	0	0	0	0	0	0	0	0	0	0	0	0	0	0	0	0	0	0	0
LOC105378601	NC_000001.11		gene	2762488	2763387	+	105378601	Dbxref=GeneID:105378601	LOC105378601	gbkey=Gene				0	0	0	0	0	0	0	0	0	0	0	0	0	0	0	0	0	0	0	0	0	0	0	0
LOC112268220	NC_000001.11		gene	2763419	2767518	+	112268220	Dbxref=GeneID:112268220	LOC112268220	gbkey=Gene				0	0	0	0	0	0	0	0	0	0	0	0	0	0	0	0	0	0	0	0	0	0	0	0
LOC107985732	NC_000001.11		gene	2764564	2765629	+	107985732	Dbxref=GeneID:107985732	LOC107985732	gbkey=Gene				0	0	0	0	0	0	0	0	0	0	0	0	0	0	0	0	0	0	0	0	0	0	0	0
LOC105378600	NC_000001.11		gene	2766073	2766972	+	105378600	Dbxref=GeneID:105378600	LOC105378600	gbkey=Gene				0	0	0	0	0	0	0	0	0	0	0	0	0	0	0	0	0	0	0	0	0	0	0	0
LOC105378598	NC_000001.11		gene	2767822	2784745	+	105378598	Dbxref=GeneID:105378598	LOC105378598	gbkey=Gene				0	0	0	0	0	0	0	0	0	0	0	0	0	0	0	0	0	0	0	0	0	0	0	0
LOC107984904	NC_000001.11		gene	2771826	2772891	+	107984904	Dbxref=GeneID:107984904	LOC107984904	gbkey=Gene				0	0	0	0	0	0	0	0	0	0	0	0	0	0	0	0	0	0	0	0	0	0	0	0
LOC105378599	NC_000001.11		gene	2773495	2774394	+	105378599	Dbxref=GeneID:105378599	LOC105378599	gbkey=Gene				0	0	0	0	0	0	0	0	0	0	0	0	0	0	0	0	0	0	0	0	0	0	0	0
ACTRT2	NC_000001.11	chromosome 1	gene	3021467	3022903	+	140625	Dbxref=GeneID:140625,HGNC:HGNC:24026,MIM:608535	ACTRT2	actin related protein T2	NP_536356.3	377	actin-related protein T2	0	0	0	0	0	0	0	0	0	0	0	0	0	0	0	0	0	0	0	0	0	0	0	0
PRDM16-DT	NC_000001.11		gene	3059617	3067725	-	440556	Dbxref=GeneID:440556,HGNC:HGNC:48664	PRDM16-DT	PRDM16 divergent transcript				0	0	0	0	0	0	0	0	0	0	0	0	0	0	0	0	0	0	0	0	0.164231	0	0	0.145081
PRDM16	NC_000001.11	chromosome 1	gene	3069203	3438621	+	63976	Dbxref=GeneID:63976,HGNC:HGNC:14000,MIM:605557	PRDM16	PR/SET domain 16	NP_071397.3	1276	histone-lysine N-methyltransferase PRDM16 isoform 1	0.00671143	0.00868935	0.00679805	0.00746625	0.0105713	0.0294215	0	0	0.00721384	0.00792502	0.0398409	0	0.0260742	0.0361784	0.0383234	0	0.0279433	0.0463148	0	0.00701896	0.0326114	0	0	0
LOC100420339	NC_000001.11		pseudogene	3069658	3070697	+	100420339	Dbxref=GeneID:100420339	LOC100420339	opioid growth factor receptor pseudogene				0	0	0	0	0	0	0	0	0	0	0	0	0	0	0	0	0	0	0.0728369	0	0	0	0	0
MIR4251	NC_000001.11		gene	3127975	3128035	+	100422968	Dbxref=GeneID:100422968,HGNC:HGNC:38370,miRBase:MI0015861	MIR4251	microRNA 4251				0	0	0	0	0	0	0	0	0	0	0	0	0	0	0	0	0	0	0	0	0	0	0	0
LOC105378606	NC_000001.11		gene	3159009	3167597	-	105378606	Dbxref=GeneID:105378606	LOC105378606	gbkey=Gene				0	0	0	0	0	0	0	0	0	0	0	0	0	0	0	0	0	0	0	0	0	0	0	0
LOC107984909	NC_000001.11		gene	3191945	3195519	+	107984909	Dbxref=GeneID:107984909	LOC107984909	gbkey=Gene				0	0	0	0	0	0	0	0	0	0	0	0	0	0	0	0	0.0522413	0	0	0.0262923	0	0	0	0
LOC105378605	NC_000001.11		gene	3210740	3214473	-	105378605	Dbxref=GeneID:105378605	LOC105378605	gbkey=Gene				0	0	0	0	0	0	0	0	0	0	0	0	0	0	0	0	0	0	0	0	0	0	0	0
LOC105378604	NC_000001.11		gene	3306636	3327974	-	105378604	Dbxref=GeneID:105378604	LOC105378604	gbkey=Gene				0	0	0	0	0	0	0	0	0	0	0	0	0	0	0	0	0	0	0	0	0	0	0	0
ARHGEF16	NC_000001.11	chromosome 1	gene	3454589	3481115	+	27237	Dbxref=GeneID:27237,HGNC:HGNC:15515,MIM:618871	ARHGEF16	Rho guanine nucleotide exchange factor 16	XP_016856538.1	726	rho guanine nucleotide exchange factor 16 isoform X1	8.73607	6.854	7.49777	12.0063	6.5631	8.13527	17.1946	15.0735	17.1547	9.02006	12.0672	10.436	13.1083	13.9888	10.4167	9.637	12.4535	11.9711	13.7279	12.4747	12.104	10.4309	10.6493	9.59682
MEGF6	NC_000001.11	chromosome 1	gene	3487951	3624770	-	1953	Dbxref=GeneID:1953,HGNC:HGNC:3232,MIM:604266	MEGF6	multiple EGF like domains 6	XP_016856022.1	1559	multiple epidermal growth factor-like domains protein 6 isoform X3	3.62877	2.57397	2.66736	3.07407	2.8956	1.9018	2.22951	2.99151	2.86052	3.67349	2.55135	2.92615	1.43687	1.83774	1.2894	1.04472	1.37286	1.17533	0.952355	1.01721	1.03053	0.802495	0.710861	0.997368
LOC105378608	NC_000001.11		gene	3546965	3550776	+	105378608	Dbxref=GeneID:105378608	LOC105378608	gbkey=Gene				0	0	0	0	0	0	0	0	0	0	0	0	0	0	0	0	0	0	0	0	0	0	0	0
MIR551A	NC_000001.11		gene	3560695	3560790	-	693135	Dbxref=GeneID:693135,HGNC:HGNC:32806,MIM:615148,miRBase:MI0003556	MIR551A	microRNA 551a				0	0	0	0	0	0	0	0	0	0	0	0	0	0	0	0	0	0	0	0	0	0	0	0
LOC105378607	NC_000001.11		gene	3602895	3607681	+	105378607	Dbxref=GeneID:105378607	LOC105378607	gbkey=Gene				0	0	0	0	0	0	0	0	0	0	0	0	0	0	0	0	0	0	0	0	0	0	0	0
TPRG1L	NC_000001.11	chromosome 1	gene	3625015	3630127	+	127262	Dbxref=GeneID:127262,HGNC:HGNC:27007,MIM:611460	TPRG1L	tumor protein p63 regulated 1 like	NP_877429.2	272	tumor protein p63-regulated gene 1-like protein	46.6261	44.7326	42.4556	42.0529	40.2366	49.01	29.7701	32.4183	35.223	40.3408	36.6501	39.7521	18.0365	18.1162	13.1766	17.3896	14.9864	16.0686	16.2794	14.788	12.8594	20.3224	15.1821	15.6994
WRAP73	NC_000001.11	chromosome 1	gene	3630767	3650103	-	49856	Dbxref=GeneID:49856,HGNC:HGNC:12759,MIM:606040	WRAP73	WD repeat containing%2C antisense to TP73	XP_005244811.1	415	WD repeat-containing protein WRAP73 isoform X2	46.9864	37.7002	40.319	39.313	40.0045	25.6226	37.1646	37.4257	39.3467	39.2026	30.1324	40.5307	23.101	23.6009	17.5142	18.6638	17.9345	20.5014	18.6093	16.6623	16.8962	15.2419	14.1656	13.9937
TP73	NC_000001.11	chromosome 1	gene	3652516	3736201	+	7161	Dbxref=GeneID:7161,HGNC:HGNC:12003,MIM:601990	TP73	tumor protein p73	NP_005418.1	636	tumor protein p73 isoform a	0.964183	0.86743	0.657373	0.708536	0.40633	0.267904	0.664909	0.898941	0.856653	0.758623	0.688535	0.40353	9.11614	9.51352	4.68201	5.32657	8.09606	7.28168	4.81405	6.14712	3.40489	3.13232	2.84557	2.34266
TP73-AS3	NC_000001.11		gene	3658430	3665413	-	105378610	Dbxref=GeneID:105378610,HGNC:HGNC:40590	TP73-AS3	gbkey=Gene				0	0	0.0292267	0	0	0	0	0.0426911	0	0	0	0	0.0391694	0.0362272	0.0460527	0.0820125	0.0419772	0.0466786	0.0434981	0.0302432	0	0	0	0
LOC105378609	NC_000001.11		gene	3674874	3677639	-	105378609	Dbxref=GeneID:105378609	LOC105378609	gbkey=Gene				0	0.289287	0	0	0	0	0	0	0	0	0	0	0.108311	0	0	0	0	0	0	0.116838	0	0	0	0
TP73-AS1	NC_000001.11		gene	3735984	3747373	-	57212	Dbxref=GeneID:57212,HGNC:HGNC:29052	TP73-AS1	TP73 antisense RNA 1				11.6068	11.2656	8.85326	9.18904	6.51911	5.55443	13.2389	13.6981	14.3568	7.84116	8.08106	6.36451	5.04345	5.19541	4.35844	4.40823	5.12505	4.60635	4.99838	4.84247	4.81484	3.57064	3.44597	3.63012
CCDC27	NC_000001.11	chromosome 1	gene	3752398	3771645	+	148870	Dbxref=GeneID:148870,HGNC:HGNC:26546	CCDC27	coiled-coil domain containing 27	XP_016855892.1	733	coiled-coil domain-containing protein 27 isoform X2	0.060157	0.22899	0.139114	0.305521	0.126339	0.0585065	0.334982	0.201068	0.270772	0.13787	0.202479	0.202035	0	0	0.0564853	0.0203522	0.0416682	0.0543719	0.0863571	0.0308531	0.0972586	0	0	0.0214795
SMIM1	NC_000001.11	chromosome 1	gene	3772749	3775956	+	388588	Dbxref=GeneID:388588,HGNC:HGNC:44204,MIM:615242	SMIM1	small integral membrane protein 1 (Vel blood group)	NP_001366620.1	78	small integral membrane protein 1	7.17957	6.02163	8.0978	13.5166	8.0914	16.7112	9.64092	13.0511	9.95197	9.78494	11.1259	10.5847	5.72825	5.05677	4.29655	4.97144	3.48021	3.7884	4.80709	4.05021	5.31914	5.6242	4.95043	4.79951
LRRC47	NC_000001.11	chromosome 1	gene	3778559	3796498	-	57470	Dbxref=GeneID:57470,HGNC:HGNC:29207,MIM:619154	LRRC47	leucine rich repeat containing 47	NP_065761.1	583	leucine-rich repeat-containing protein 47	46.4307	40.4584	33.8484	58.3652	51.6844	33.1302	34.7847	34.1165	34.6444	48.682	43.8716	49.3538	18.4888	17.0752	15.7276	18.4288	23.1644	20.7062	15.2277	16.0076	14.868	18.0575	18.1121	16.9738
RN7SL574P	NC_000001.11		pseudogene	3782815	3783111	+	106481079	Dbxref=GeneID:106481079,HGNC:HGNC:46590	RN7SL574P	RNA%2C 7SL%2C cytoplasmic 574%2C pseudogene				2.83151	2.19959	0.572346	0	1.78399	1.65227	1.643	0	1.21739	0.668704	0.670862	1.51334	1.09806	0.50779	0	0.574776	0	0	0.609703	0.592251	0.686681	0	0.570554	0.606612
CEP104	NC_000001.11	chromosome 1	gene	3812086	3857233	-	9731	Dbxref=GeneID:9731,HGNC:HGNC:24866,MIM:616690	CEP104	centrosomal protein 104	XP_024306871.1	903	centrosomal protein of 104 kDa isoform X5	30.6834	27.2555	22.6865	17.3012	22.9918	10.432	24.0245	21.5534	18.6785	26.7925	21.0417	24.0923	13.5722	12.588	11.9215	12.8241	11.7726	13.747	15.1581	14.0273	13.4049	12.88	13.6076	11.9792
DFFB	NC_000001.11	chromosome 1	gene	3857286	3885429	+	1677	Dbxref=GeneID:1677,HGNC:HGNC:2773,MIM:601883	DFFB	DNA fragmentation factor subunit beta	NP_001269598.1	362	DNA fragmentation factor subunit beta isoform 1	3.77191	5.73145	3.34679	2.44544	2.34844	0.956936	5.02745	3.51705	3.28359	2.68648	1.5946	3.23766	2.73413	1.97322	2.09626	1.58225	1.89695	2.17644	1.44177	1.03741	1.04611	0.66269	0.591508	0.33424
LOC107984910	NC_000001.11		gene	3885495	3888787	-	107984910	Dbxref=GeneID:107984910	LOC107984910	gbkey=Gene				0.0274234	0.106516	0.0554321	0.152538	0.215977	0.0800118	0.0795631	0.0289774	0.117905	0.0323822	0.0324868	0.293137	0.0265869	0	0	0.0835013	0.0284928	0.0950519	0.0295251	0	0	0.0280865	0.0276293	0.0881262
C1orf174	NC_000001.11	chromosome 1	gene	3889133	3900293	-	339448	Dbxref=GeneID:339448,HGNC:HGNC:27915	C1orf174	chromosome 1 open reading frame 174	NP_997239.2	243	UPF0688 protein C1orf174	27.6497	29.4937	28.5487	30.0247	32.2157	33.78	22.934	17.8294	18.2135	31.6824	28.354	35.9376	11.4946	11.4752	10.455	13.1364	11.6496	12.7044	12.9293	10.6982	10.945	13.0545	13.5191	11.7988
LINC01134	NC_000001.11		gene	3900404	3915447	+	100133612	Dbxref=GeneID:100133612,HGNC:HGNC:49449	LINC01134	long intergenic non-protein coding RNA 1134				0.226933	0.293812	0.26212	0.288521	0.76596	0.189174	0.219466	0.205536	0.313613	0.267968	0.230428	0.129951	0.251441	0.232555	0.11086	0	0.0336832	0.0749113	0.139614	0.0339045	0.117931	0.0332029	0.130649	0.0694532
LINC01346	NC_000001.11		gene	3940612	3952583	+	728716	Dbxref=GeneID:728716,HGNC:HGNC:50563	LINC01346	long intergenic non-protein coding RNA 1346				0	0	0	0	0	0	0	0	0	0	0	0.206601	0	0	0	0	0	0	0	0	0	0	0	0
LINC01345	NC_000001.11		gene	3947149	3948980	-	105376672	Dbxref=GeneID:105376672,HGNC:HGNC:50564	LINC01345	long intergenic non-protein coding RNA 1345				0	0	0.0779407	0	0	0	0	0	0	0	0	0.103042	0	0	0	0	0	0	0	0	0	0	0	0
LINC02780	NC_000001.11		gene	3972916	4011584	+	105376673	Dbxref=GeneID:105376673,HGNC:HGNC:54300	LINC02780	gbkey=Gene				0.0575332	0.0744888	0	0	0	0	0.0556401	0	0	0.0679657	0	0.0768737	0	0	0	0	0	0	0	0	0	0	0	0
EEF1DP6	NC_000001.11		pseudogene	4175463	4175899	-	644357	Dbxref=GeneID:644357,HGNC:HGNC:51456	EEF1DP6	eukaryotic translation elongation factor 1 delta pseudogene 6				0	0	0	0	0	0	0	0	0	0	0	0	0	0	0	0	0	0	0	0	0	0	0	0
LINC01777	NC_000001.11		gene	4412051	4424684	+	284661	Dbxref=GeneID:284661,HGNC:HGNC:52567	LINC01777	long intergenic non-protein coding RNA 1777				0	0	0	0	0	0	0	0	0	0	0	0	0	0	0	0	0	0	0	0	0	0	0	0
LOC105376674	NC_000001.11		gene	4432146	4443634	+	105376674	Dbxref=GeneID:105376674	LOC105376674	gbkey=Gene				0	0	0	0	0	0	0	0	0	0	0	0	0	0	0	0	0	0	0	0	0	0	0	0
LINC01646	NC_000001.11		gene	4571487	4583706	+	105376679	Dbxref=GeneID:105376679,HGNC:HGNC:52433	LINC01646	long intergenic non-protein coding RNA 1646				0	0	0	0	0	0	0	0	0	0	0	0	0	0	0	0	0	0	0	0	0	0	0	0
LOC107985376	NC_000001.11		gene	4603688	4617555	+	107985376	Dbxref=GeneID:107985376	LOC107985376	gbkey=Gene				0	0	0	0	0	0	0	0	0	0	0	0	0	0	0	0	0	0.184163	0	0	0	0	0.160595	0
AJAP1	NC_000001.11	chromosome 1	gene	4654609	4792534	+	55966	Dbxref=GeneID:55966,HGNC:HGNC:30801,MIM:610972	AJAP1	adherens junctions associated protein 1	NP_001035943.1	411	adherens junction-associated protein 1 precursor	0	0	0	0	0	0	0	0	0	0	0.0119976	0	0.91187	0.889465	0.763022	0.869222	0.4655	0.5639	0.615386	1.06337	0.606362	0.842504	0.647652	0.263966
LINC02781	NC_000001.11		gene	4973391	4983958	+	105376680	Dbxref=GeneID:105376680,HGNC:HGNC:54301	LINC02781	gbkey=Gene				0	0	0	0	0	0	0	0	0	0	0	0	0	0	0	0	0	0	0	0	0	0	0	0
LOC102724429	NC_000001.11		gene	4997369	5004349	+	102724429	Dbxref=GeneID:102724429	LOC102724429	gbkey=Gene				0	0	0	0	0	0	0	0	0	0	0	0	0	0	0	0	0	0	0	0	0	0	0	0
LINC02782	NC_000001.11		gene	5090580	5098548	-	105376681	Dbxref=GeneID:105376681,HGNC:HGNC:54302	LINC02782	gbkey=Gene				0	0	0	0	0	0	0	0	0	0	0	0	0	0	0	0	0	0	0	0	0	0	0	0
LOC105376682	NC_000001.11		gene	5131856	5135311	+	105376682	Dbxref=GeneID:105376682	LOC105376682	gbkey=Gene				0	0	0	0	0	0	0	0	0	0	0	0	0	0	0	0	0	0	0	0	0	0	0	0
LOC107984911	NC_000001.11		gene	5470329	5481317	-	107984911	Dbxref=GeneID:107984911	LOC107984911	gbkey=Gene				0	0	0	0	0	0	0	0	0	0	0	0	0	0.0183828	0	0	0	0	0	0	0	0	0	0
LOC105376686	NC_000001.11		gene	5490842	5494668	-	105376686	Dbxref=GeneID:105376686	LOC105376686	gbkey=Gene				0	0	0	0	0	0	0	0	0	0	0	0	0	0	0	0	0	0	0	0	0	0	0	0
NPHP4	NC_000001.11	chromosome 1	gene	5862810	5992425	-	261734	Dbxref=GeneID:261734,HGNC:HGNC:19104,MIM:607215	NPHP4	nephrocystin 4	XP_011539517.1	1389	nephrocystin-4 isoform X4	7.78163	5.99632	5.08215	6.46755	4.74819	3.14389	5.91091	6.06366	6.22325	5.84662	4.77829	6.13032	3.04847	3.04787	2.29356	2.84597	2.8907	3.02388	3.0775	3.02421	3.187	2.24615	2.47113	2.14172
KCNAB2	NC_000001.11	chromosome 1	gene	5992639	6101186	+	8514	Dbxref=GeneID:8514,HGNC:HGNC:6229,MIM:601142	KCNAB2	potassium voltage-gated channel subfamily A regulatory beta subunit 2	NP_001186789.1	367	voltage-gated potassium channel subunit beta-2 isoform 1	4.89643	6.14269	4.42563	4.729	4.30672	2.62044	5.8219	5.37972	4.05236	6.77362	4.38422	6.99478	3.20491	4.79122	3.34205	3.80585	3.75888	3.30121	2.71159	4.36364	2.49135	3.72046	2.93453	3.19771
CHD5	NC_000001.11	chromosome 1	gene	6101787	6180321	-	26038	Dbxref=GeneID:26038,HGNC:HGNC:16816,MIM:610771	CHD5	chromodomain helicase DNA binding protein 5	NP_056372.1	1954	chromodomain-helicase-DNA-binding protein 5	0.223573	0.220905	0.0951404	1.47922	0.454095	0.523561	0.176387	0.155422	0.347816	0.750317	1.16396	1.04555	0.0456323	0.100236	0.0134128	0.0298576	0.073355	0.0271902	0.0380064	0.0430716	0.0285366	0.0241031	0	0.0252091
LOC112268285	NC_000001.11		pseudogene	6113471	6114989	-	112268285	Dbxref=GeneID:112268285	LOC112268285	gbkey=Gene				0	0	0	0	0	0	0	0	0	0	0	0	0	0	0	0	0	0	0	0	0	0	0	0
LOC105376687	NC_000001.11		gene	6131763	6132692	+	105376687	Dbxref=GeneID:105376687	LOC105376687	gbkey=Gene				0	0	0	0.512854	0	0	0.445836	0	0	0	0	0	0	0	0	0	0	0	0	0	0.559001	0	0	0
RPL22	NC_000001.11	chromosome 1	gene	6185020	6199595	-	6146	Dbxref=GeneID:6146,HGNC:HGNC:10315,MIM:180474	RPL22	ribosomal protein L22	NP_000974.1	128	60S ribosomal protein L22	126.228	133.161	160.641	213.523	195.027	334.051	139.252	129.092	128.526	182.064	212.551	177.632	40.9504	41.8152	46.1985	52.7831	47.5324	48.7305	39.0028	41.2378	43.2979	55.1379	55.1627	51.6856
LOC107985733	NC_000001.11		gene	6200492	6209339	-	107985733	Dbxref=GeneID:107985733	LOC107985733	gbkey=Gene				0.352442	0	0	0.588121	0	0	0.170422	0.186207	0.568238	0.416172	0.626273	0.23546	0.341692	0.333299	0.200869	0.178858	0.366185	0.203599	0.384037	0.737183	1.49576	0.732311	0	0.40398
RNF207-AS1	NC_000001.11		gene	6204840	6205780	-	102724450	Dbxref=GeneID:102724450,HGNC:HGNC:41286	RNF207-AS1	RNF207 antisense RNA 1				0.640034	0	0.323432	0	0	0	0	0.338151	0	0.377884	0	0.855189	0.620511	0	0	0.649611	0	0	0.689085	0	1.16413	0	0.322419	1.02839
RNF207	NC_000001.11	chromosome 1	gene	6206004	6221299	+	388591	Dbxref=GeneID:388591,HGNC:HGNC:32947,MIM:616923	RNF207	ring finger protein 207	XP_011539741.1	682	RING finger protein 207 isoform X1	0.58182	0.412381	0.321916	0.608647	0.297231	0.137642	0.521929	0.921404	1.21338	0.309003	0.465756	0.304348	2.12621	2.70163	3.19336	2.61218	2.2515	2.32174	2.6841	2.82354	4.57279	2.07654	1.88033	3.02619
ICMT	NC_000001.11	chromosome 1	gene	6221193	6235964	-	23463	Dbxref=GeneID:23463,HGNC:HGNC:5350,MIM:605851	ICMT	isoprenylcysteine carboxyl methyltransferase	NP_036537.1	284	protein-S-isoprenylcysteine O-methyltransferase	90.506	80.1239	72.3193	88.4588	70.0735	59.5524	52.1267	62.4137	72.575	70.5288	78.7178	62.656	65.3621	63.7775	43.585	47.7248	59.808	61.6426	41.9562	40.1388	29.2103	42.8322	33.6159	32.0593
ICMT-DT	NC_000001.11		gene	6236240	6239444	+	148645	Dbxref=GeneID:148645,HGNC:HGNC:28620	ICMT-DT	ICMT divergent transcript				0.63028	0.765027	0.597193	0.262937	0.186144	0.632133	0.419059	0.957368	1.2279	0.558188	0.419992	0.947426	1.45126	2.43724	1.07765	0.359837	1.30971	0.864739	1.14511	1.19473	1.05085	1.53311	0.476259	0.759536
HES3	NC_000001.11	chromosome 1	gene	6244179	6245578	+	390992	Dbxref=GeneID:390992,HGNC:HGNC:26226,MIM:609971	HES3	hes family bHLH transcription factor 3	NP_001019769.1	186	transcription factor HES-3	0.1115	0	0	0	0	0	0	0	0	0.131661	0	0	0	0	0	0.113168	0	0	0	0	0	0.114196	0	0
GPR153	NC_000001.11	chromosome 1	gene	6247353	6261098	-	387509	Dbxref=GeneID:387509,HGNC:HGNC:23618,MIM:614269	GPR153	G protein-coupled receptor 153	XP_016856739.1	609	probable G-protein coupled receptor 153 isoform X1	4.1743	4.03917	2.60632	5.85781	2.55232	1.66709	4.44515	4.66486	5.42803	4.10986	2.42647	4.32642	18.2654	15.3412	14.2641	11.7896	13.2887	13.647	23.9637	18.9866	17.0747	9.61078	11.8332	9.97156
ACOT7	NC_000001.11	chromosome 1	gene	6264272	6393767	-	11332	Dbxref=GeneID:11332,HGNC:HGNC:24157,MIM:602587	ACOT7	acyl-CoA thioesterase 7	NP_009205.3	370	cytosolic acyl coenzyme A thioester hydrolase isoform hBACHa	86.1777	76.2668	72.4311	142.209	89.5875	123.33	55.4175	53.2938	65.5517	85.5425	105.924	86.1965	54.8653	59.8813	46.5205	56.8204	65.8384	69.0991	50.5247	50.3723	47.439	76.8792	58.9142	55.0883
HES2	NC_000001.11	chromosome 1	gene	6415232	6419919	-	54626	Dbxref=GeneID:54626,HGNC:HGNC:16005,MIM:609970	HES2	hes family bHLH transcription factor 2	NP_061962.2	173	transcription factor HES-2	1.3979	1.79177	1.27153	0.450983	0.418354	0.387464	0.378531	0.531759	0.495838	0.445681	0.54648	0.466954	0.935127	0.76461	0.557696	0.524961	0.580962	0.742935	0.571911	0.423966	0.305108	0.57268	0.50702	0.464193
ESPN	NC_000001.11	chromosome 1	gene	6424776	6461367	+	83715	Dbxref=GeneID:83715,HGNC:HGNC:13281,MIM:606351	ESPN	espin	XP_016857922.1	823	espin isoform X6	16.6376	15.8151	10.2812	18.5828	12.9428	8.11655	15.7935	15.3791	14.2378	15.6906	13.6284	15.963	18.1774	16.8994	17.1232	14.942	13.5975	12.7969	13.8212	13.3639	13.2044	11.4852	13.0361	11.9647
TNFRSF25	NC_000001.11	chromosome 1	gene	6460786	6466173	-	8718	Dbxref=GeneID:8718,HGNC:HGNC:11910,MIM:603366	TNFRSF25	TNF receptor superfamily member 25	NP_683871.1	234	tumor necrosis factor receptor superfamily member 25 isoform 7 precursor	18.3364	12.4005	10.9774	8.40536	10.2331	3.15236	9.7061	12.0075	10.528	10.8214	8.0368	11.2554	5.82174	6.27974	6.7331	5.12349	5.9972	5.90107	3.44712	3.60555	5.10038	3.4741	3.75952	4.06738
PLEKHG5	NC_000001.11	chromosome 1	gene	6466092	6520092	-	57449	Dbxref=GeneID:57449,HGNC:HGNC:29105,MIM:611101	PLEKHG5	pleckstrin homology and RhoGEF domain containing G5	NP_001036128.2	1043	pleckstrin homology domain-containing family G member 5 isoform c	15.2984	10.4232	9.10015	8.53813	9.12044	3.83499	12.1293	13.5293	14.0446	10.4994	9.10372	9.69451	11.4176	13.7544	12.8061	9.38555	10.1164	9.85241	11.8821	14.1273	14.029	7.58909	7.14409	8.07542
NOL9	NC_000001.11	chromosome 1	gene	6521347	6554535	-	79707	Dbxref=GeneID:79707,HGNC:HGNC:26265	NOL9	nucleolar protein 9	NP_078930.4	702	polynucleotide 5\\'-hydroxyl-kinase NOL9	15.6027	13.0915	10.1532	13.0111	9.24875	3.97092	12.0809	11.8919	13.0145	10.9834	9.2951	10.2277	9.19816	10.2817	8.15643	9.81303	10.4438	11.2679	8.94928	9.93993	9.38175	7.24919	7.84854	7.07667
RNU6-731P	NC_000001.11		pseudogene	6540854	6540964	+	106481411	Dbxref=GeneID:106481411,HGNC:HGNC:47694	RNU6-731P	RNA%2C U6 small nuclear 731%2C pseudogene				13.3063	0	0	0	0	0	12.8685	0	0	0	0	17.7794	0	0	0	0	0	0	0	0	0	0	0	0
TAS1R1	NC_000001.11	chromosome 1	gene	6555307	6579755	+	80835	Dbxref=GeneID:80835,HGNC:HGNC:14448,MIM:606225	TAS1R1	taste 1 receptor member 1	NP_619642.2	841	taste receptor type 1 member 1 isoform b precursor	0	0.0816151	0.0251395	0.105191	0.0783625	0.0646203	0.0304809	0.0468084	0	0.0372175	0.0847012	0	0	0	0.0218755	0.0252463	0	0	0	0	0	0.0254756	0	0
LOC107984912	NC_000001.11		gene	6567548	6579433	-	107984912	Dbxref=GeneID:107984912	LOC107984912	gbkey=Gene				0	0	0	0	0	0	0	0	0	0	0	0	0	0	0	0	0	0	0	0	0	0	0	0
ZBTB48	NC_000001.11	chromosome 1	gene	6579994	6589280	+	3104	Dbxref=GeneID:3104,HGNC:HGNC:4930,MIM:165270	ZBTB48	zinc finger and BTB domain containing 48	NP_005332.1	688	telomere zinc finger-associated protein	27.3724	22.8995	22.1772	43.163	35.9753	38.206	21.6296	21.9182	19.8795	36.8972	42.7872	35.2348	13.0095	12.001	11.906	12.5671	11.9909	12.2503	10.021	8.93623	11.2273	9.80135	10.3118	10.3079
KLHL21	NC_000001.11	chromosome 1	gene	6590724	6602869	-	9903	Dbxref=GeneID:9903,HGNC:HGNC:29041,MIM:616262	KLHL21	kelch like family member 21	NP_055666.2	597	kelch-like protein 21 isoform 1	37.942	30.8845	28.5926	19.2406	30.9237	17.8178	18.789	27.0759	26.8715	35.5292	28.1752	27.8633	27.7783	32.1369	18.2728	25.15	38.1068	38.843	47.4425	66.8974	51.8975	103.202	80.2005	86.9819
LOC107984913	NC_000001.11		gene	6603447	6613461	-	107984913	Dbxref=GeneID:107984913	LOC107984913	gbkey=Gene				0.545208	0.498272	0.583439	1.32009	1.56599	0.748575	0.186094	0.406661	0.241303	1.43907	0.721858	1.37127	1.55464	0.920234	0.913919	1.75775	1.73272	1.44509	1.00134	0.905596	1.12776	1.34671	2.4557	1.58028
PHF13	NC_000001.11	chromosome 1	gene	6613731	6624030	+	148479	Dbxref=GeneID:148479,HGNC:HGNC:22983	PHF13	PHD finger protein 13	NP_722519.2	300	PHD finger protein 13	25.0501	20.1151	19.8158	18.8667	21.3704	12.6479	21.1376	23.7384	28.593	26.2584	21.5411	20.8475	19.3039	20.6614	13.7677	15.7185	19.1278	20.8106	19.8997	22.2838	19.3405	16.2679	16.4343	17.5252
THAP3	NC_000001.11	chromosome 1	gene	6624616	6635595	+	90326	Dbxref=GeneID:90326,HGNC:HGNC:20855,MIM:612532	THAP3	THAP domain containing 3	NP_612359.2	175	THAP domain-containing protein 3 isoform 2	24.894	25.739	18.6875	10.575	15.6502	9.81145	19.7969	16.298	14.002	19.4632	12.1087	19.9693	15.0196	16.7162	15.2706	14.8458	13.555	13.8137	9.07923	10.7246	9.35539	10.6516	11.8452	10.1911
DNAJC11	NC_000001.11	chromosome 1	gene	6634168	6701833	-	55735	Dbxref=GeneID:55735,HGNC:HGNC:25570,MIM:614827	DNAJC11	DnaJ heat shock protein family (Hsp40) member C11	NP_060668.2	559	dnaJ homolog subfamily C member 11	85.5036	84.759	67.2975	101.341	67.1243	60.9034	78.9163	75.6851	78.6113	63.0072	66.6004	69.0818	48.7166	47.7512	43.7761	57.8858	52.2125	56.157	43.9853	45.5116	43.5037	37.2244	38.6678	37.8697
LINC01672	NC_000001.11		gene	6724745	6730012	+	100505887	Dbxref=GeneID:100505887,HGNC:HGNC:52460	LINC01672	long intergenic non-protein coding RNA 1672				0	0	0.321579	0	0	0	0	0	0	0	0	0	0	0	0	0	0	0	0	0	0	0	0	0
CAMTA1-DT	NC_000001.11		gene	6783892	6784980	-	110841581	Dbxref=GeneID:110841581,HGNC:HGNC:53020	CAMTA1-DT	CAMTA1 divergent transcript				2.91002	4.18626	1.63393	5.39551	6.11154	6.13197	3.12696	4.27073	2.08524	5.91795	5.93705	3.88826	1.7241	1.73956	0.921401	0.984522	1.67972	1.30749	1.04435	1.01446	1.56827	1.65577	1.46593	1.21223
CAMTA1	NC_000001.11	chromosome 1	gene	6785452	7769706	+	23261	Dbxref=GeneID:23261,HGNC:HGNC:18806,MIM:611501	CAMTA1	calmodulin binding transcription activator 1	XP_011539385.1	1680	calmodulin-binding transcription activator 1 isoform X1	140.336	143.414	152.845	239.148	214.755	333.091	172.94	171.788	169.236	211.296	225.407	204.335	190.717	178.879	185.744	209.879	194.437	191.911	184.319	166.065	191.073	190.282	214.96	203.634
RPL37P9	NC_000001.11		pseudogene	6834282	6834637	-	100270828	Dbxref=GeneID:100270828,HGNC:HGNC:35688	RPL37P9	ribosomal protein L37 pseudogene 9				0	0.471848	0.368332	0	0	0	0	0.385095	0	0.860687	0	0.486955	0	0.326787	0	0	0	0	0	0	0	0	0	0
RNU1-8P	NC_000001.11		pseudogene	7219360	7219524	+	106481604	Dbxref=GeneID:106481604,HGNC:HGNC:48307	RNU1-8P	RNA%2C U1 small nuclear 8%2C pseudogene				0	0	0	0	0	0	0	0	0	0	0	0	0	0	0	0	0	0	0	0	0	0	0	0
LOC105376692	NC_000001.11		gene	7235640	7240139	-	105376692	Dbxref=GeneID:105376692	LOC105376692	gbkey=Gene				0	0	0	0	0	0	0	0	0	0	0	0	0	0	0	0	0	0	0	0	0	0	0	0
CAMTA1-AS2	NC_000001.11		gene	7382487	7389754	-	102725193	Dbxref=GeneID:102725193,HGNC:HGNC:40855	CAMTA1-AS2	CAMTA1 antisense RNA 2				0	0	0	0	0	0	0.219473	0	0	0	0	0	0.220019	0.203492	0	0.230337	0	0	0	0	0.296516	0	0.228645	0
CAMTA1-AS1	NC_000001.11		gene	7440567	7442144	-	101928836	Dbxref=GeneID:101928836,HGNC:HGNC:40856	CAMTA1-AS1	gbkey=Gene				0	0	0	0.0705526	0	0	0.046839	0	0	0	0	0	0.0535318	0	0	0	0	0.0732729	0	0	0.0669533	0	0	0
LOC105376691	NC_000001.11		gene	7503370	7508625	+	105376691	Dbxref=GeneID:105376691	LOC105376691	gbkey=Gene				0	0	0	0	0	0	0	0	0	0	0	0	0	0	0	0	0	0	0	0	0	0	0	0
LOC105376689	NC_000001.11		gene	7693159	7704032	-	105376689	Dbxref=GeneID:105376689	LOC105376689	gbkey=Gene				2.00645	0.782526	0.992246	1.38776	1.70605	0.800863	2.36004	3.06557	2.3448	1.80054	3.09366	1.569	2.02998	3.96569	1.8958	1.15614	2.30909	1.68402	2.70627	2.40868	3.93692	2.50194	1.50383	2.39493
VAMP3	NC_000001.11	chromosome 1	gene	7771275	7781432	+	9341	Dbxref=GeneID:9341,HGNC:HGNC:12644,MIM:603657	VAMP3	vesicle associated membrane protein 3	NP_004772.1	100	vesicle-associated membrane protein 3	77.5849	66.7684	73.6284	81.5323	77.4535	76.1743	50.8493	54.0135	54.0219	74.4501	77.8594	66.9739	41.3372	41.5371	46.0091	50.9291	48.851	52.3748	40.0505	38.5215	38.851	52.4285	48.1595	48.4327
PER3	NC_000001.11	chromosome 1	gene	7784285	7845181	+	8863	Dbxref=GeneID:8863,HGNC:HGNC:8847,MIM:603427	PER3	period circadian regulator 3	NP_001364204.1	1210	period circadian protein homolog 3 isoform 1	8.56357	7.06238	8.00297	4.48078	6.58926	5.02223	10.6752	9.73445	8.63536	6.05709	4.47752	4.65505	5.70473	6.32342	6.34793	5.92842	5.16391	5.12344	5.13738	5.28326	7.00279	5.08428	5.12843	6.30729
UTS2	NC_000001.11	chromosome 1	gene	7846345	7913615	-	10911	Dbxref=GeneID:10911,HGNC:HGNC:12636,MIM:604097	UTS2	urotensin 2	XP_016855605.1	155	urotensin-2 isoform X1	0	0.188374	0	0	0	0	0	0	0.156387	0	0	0	0	0	0	0	0	0.1681	0.0692826	0	0.0780298	0.0659066	0.0648339	0.0689313
TNFRSF9	NC_000001.11	chromosome 1	gene	7915871	7941607	-	3604	Dbxref=GeneID:3604,HGNC:HGNC:11924,MIM:602250	TNFRSF9	TNF receptor superfamily member 9	NP_001552.2	255	tumor necrosis factor receptor superfamily member 9 precursor	0	0	0	0	0	0.0513264	0.00968104	0.0317331	0.0430392	0.0416903	0.0355762	0.0951611	0.106757	0.0897613	0.360447	0.4674	0.166414	0.173485	0.832775	0.52346	1.54157	0.338333	0.736253	1.05085
TRUND-NNN4-1	NC_000001.11		pseudogene	7930279	7930348	-	103482530	Dbxref=GeneID:103482530,HGNC:HGNC:50816	TRUND-NNN4-1	tRNA-undetermined (NNN) 4-1				0	0	0	0	0	0	0	0	0	0	0	0	0	0	0	0	0	0	0	0	0	0	0	0
PARK7	NC_000001.11	chromosome 1	gene	7961711	7985505	+	11315	Dbxref=GeneID:11315,HGNC:HGNC:16369,MIM:602533	PARK7	Parkinsonism associated deglycase	NP_001116849.1	189	Parkinson disease protein 7	289.553	322.42	355.694	490.642	416.777	719.181	320.493	300.645	318.742	373.189	471.843	407.835	171.846	169.72	171.993	183.486	169.266	176.897	150.077	144.94	153.301	192.533	180.606	173.838
ERRFI1	NC_000001.11	chromosome 1	gene	8011725	8026309	-	54206	Dbxref=GeneID:54206,HGNC:HGNC:18185,MIM:608069	ERRFI1	ERBB receptor feedback inhibitor 1	NP_061821.1	462	ERBB receptor feedback inhibitor 1	28.7796	31.9688	24.2206	42.5069	38.9179	30.4066	44.4018	32.1538	29.9797	52.457	52.5743	61.2135	5.20999	6.86749	10.3031	20.9828	19.7045	18.4588	78.2118	94.9508	106.405	121.483	116.158	116.325
RPL7AP18	NC_000001.11		pseudogene	8057181	8058487	-	390993	Dbxref=GeneID:390993,HGNC:HGNC:35613	RPL7AP18	ribosomal protein L7a pseudogene 18				0	0	0	0	0	0	0.0795511	0	0	0.097132	0.0974456	0	0	0	0	0	0	0	0	0	0	0	0	0
LOC107984915	NC_000001.11		gene	8129155	8147644	-	107984915	Dbxref=GeneID:107984915	LOC107984915	gbkey=Gene				0	0	0	0	0	0	0	0	0.174765	0	0	0	0	0	0	0	0	0	0	0	0.0859238	0	0	0
LOC100129776	NC_000001.11		pseudogene	8189826	8192773	+	100129776	Dbxref=GeneID:100129776	LOC100129776	eukaryotic translation initiation factor 2 subunit gamma pseudogene				0	0	0	0	0	0	0	0	0	0	0	0	0	0	0	0	0	0	0	0	0	0	0	0
RNU1-7P	NC_000001.11		pseudogene	8206434	8206597	-	106481952	Dbxref=GeneID:106481952,HGNC:HGNC:48306	RNU1-7P	RNA%2C U1 small nuclear 7%2C pseudogene				0	0	0	0	0	0	0	0	0	0	0	0	0	0	0	0	0	0	0	0	0	0	0	0
LINC01714	NC_000001.11		gene	8208672	8215210	+	102724539	Dbxref=GeneID:102724539,HGNC:HGNC:52501	LINC01714	long intergenic non-protein coding RNA 1714				0	0	0	0	0	0	0	0	0	0	0	0	0.185845	0	0	0	0	0	0	0	0	0	0.193131	0
LOC105376695	NC_000001.11		gene	8240090	8248644	+	105376695	Dbxref=GeneID:105376695	LOC105376695	gbkey=Gene				0	0	0	0	0	0	0	0	0	0	0	0	0	0	0	0	0	0	0	0	0	0	0	0
RNU6-991P	NC_000001.11		pseudogene	8292157	8292263	-	106480004	Dbxref=GeneID:106480004,HGNC:HGNC:47954	RNU6-991P	RNA%2C U6 small nuclear 991%2C pseudogene				0	0	0	0	0	0	0	0	0	0	0	0	0	0	0	0	0	0	0	0	0	0	0	0
SLC45A1	NC_000001.11	chromosome 1	gene	8318114	8344167	+	50651	Dbxref=GeneID:50651,HGNC:HGNC:17939,MIM:605763	SLC45A1	solute carrier family 45 member 1	NP_001366543.1	756	proton-associated sugar transporter A isoform 1	0.414267	0.371345	0.208414	0.28375	0.243599	0.144301	0.523966	0.439156	0.471054	0.301044	0.0754872	0.255493	0.432549	0.400059	0.6373	0.549899	0.482103	0.368201	1.05329	0.566578	1.19974	0.58086	0.597376	0.682757
RERE	NC_000001.11	chromosome 1	gene	8352404	8817640	-	473	Dbxref=GeneID:473,HGNC:HGNC:9965,MIM:605226	RERE	arginine-glutamic acid dipeptide repeats	NP_036234.3	1566	arginine-glutamic acid dipeptide repeats protein isoform a	27.2632	27.5781	13.814	28.2043	15.0641	2.32286	31.7905	23.7892	25.5284	20.8753	16.3944	24.644	11.8309	11.8515	8.36251	8.03276	8.66264	9.47307	10.0192	11.647	9.0795	3.20547	6.04695	5.51992
RERE-AS1	NC_000001.11		gene	8424645	8435016	+	102724552	Dbxref=GeneID:102724552,HGNC:HGNC:40501	RERE-AS1	RERE antisense RNA 1				0	0	0.116346	0	0	0	0	0	0	0	0	0	0	0	0.131218	0.11684	0	0.133002	0	0.240784	0	0	0	0.246622
SNORD128	NC_000001.11		gene	8494800	8494913	-	106632271	Dbxref=GeneID:106632271,HGNC:HGNC:50409	SNORD128	small nucleolar RNA%2C C/D box 128				0	0	0	0	0	0	0	0	0	0	0	0	0	0	0	0	0	0	0	0	0	0	0	0
RPL7P11	NC_000001.11		pseudogene	8750410	8751091	+	100270823	Dbxref=GeneID:100270823,HGNC:HGNC:35667	RPL7P11	ribosomal protein L7 pseudogene 11				0.117988	0.15276	0.357742	0.918806	0.371692	0.688495	0.342317	0.124674	0.380462	0.83594	0.698865	0	0.114389	0.423188	0.403473	0.119754	0.245178	0.408957	0.127031	0.123395	0	0.362524	0.118874	0
RPL7P7	NC_000001.11		pseudogene	8786129	8786951	-	644896	Dbxref=GeneID:644896,HGNC:HGNC:36895	RPL7P7	ribosomal protein L7 pseudogene 7				0	0	0	0	0	0	0	0	0	0	0	0	0	0	0	0	0	0	0	0	0	0	0	0
RPL27P3	NC_000001.11		pseudogene	8798438	8799557	+	100128662	Dbxref=GeneID:100128662	RPL27P3	ribosomal protein L27 pseudogene				0.061764	0	0	0	0	0	0.0597316	0	0	0.0729324	0.0731678	0	0	0	0	0	0	0	0	0	0	0	0.0622276	0
RPL23AP19	NC_000001.11		pseudogene	8831113	8831432	+	100131143	Dbxref=GeneID:100131143,HGNC:HGNC:36708	RPL23AP19	ribosomal protein L23a pseudogene 19				0	0	0	0	0	0	0.452726	0	0	0	0	0	0	0	0	0	0	0	0	0	0	0	0	0
ENO1	NC_000001.11	chromosome 1	gene	8861000	8878686	-	2023	Dbxref=GeneID:2023,HGNC:HGNC:3350,MIM:172430	ENO1	enolase 1	NP_001419.1	434	alpha-enolase isoform 1	1841.64	1250.07	1927.99	2898.72	2739.23	5275	1472.52	2005.82	2398.04	2415.36	3448.37	1679.82	325.396	333.253	298.659	330.756	343.564	337.381	316.483	324.613	293.377	400.891	343.106	313.841
ENO1-AS1	NC_000001.11		gene	8878835	8879885	+	100505975	Dbxref=GeneID:100505975,HGNC:HGNC:40214	ENO1-AS1	ENO1 antisense RNA 1				3.92069	6.86773	4.19562	4.10507	6.90211	6.05603	3.56864	5.60504	3.96629	5.17431	5.19101	5.54683	0.670782	0	0.525773	0	0.239622	0.266459	0	0	0.279653	0	0	0
RNU6-304P	NC_000001.11		pseudogene	8883427	8883533	-	106481275	Dbxref=GeneID:106481275,HGNC:HGNC:47267	RNU6-304P	RNA%2C U6 small nuclear 304%2C pseudogene				0	0	15.1774	0	0	0	0	15.8681	0	0	0	0	0	0	0	0	0	0	0	0	0	0	0	0
HMGN2P17	NC_000001.11		pseudogene	8893411	8894603	+	100113373	Dbxref=GeneID:100113373,HGNC:HGNC:39381	HMGN2P17	high mobility group nucleosomal binding domain 2 pseudogene 17				0.0572195	0.0740827	0.11566	0.190965	0.540768	0.25042	0.0553367	0.120924	0.123006	0.0675663	0.0677844	0.0764546	0.443794	0.256537	0.0652228	0.290379	0.178352	0.330546	0.0616048	0.299207	0.208148	0.17581	0.0576491	0.24517
LOC112268261	NC_000001.11		gene	8905607	8927330	-	112268261	Dbxref=GeneID:112268261	LOC112268261	gbkey=Gene				0	0	0.0245078	0	0	0.0808355	0	0.0466048	0	0	0	0	0	0	0	0	0	0	0	0	0	0	0	0
CA6	NC_000001.11	chromosome 1	gene	8945868	8975092	+	765	Dbxref=GeneID:765,HGNC:HGNC:1380,MIM:114780	CA6	carbonic anhydrase 6	XP_011540386.1	324	carbonic anhydrase 6 isoform X1	0	0.0983164	0.142697	0	0.11961	0.102982	0	0	0	0.0896684	0	0.101464	0	0	0	0	0	0	0	0	0	0	0	0
RN7SL451P	NC_000001.11		pseudogene	8979576	8979874	-	106480377	Dbxref=GeneID:106480377,HGNC:HGNC:46467	RN7SL451P	RNA%2C 7SL%2C cytoplasmic 451%2C pseudogene				0	0	0	0	0	0	0	0	0	0	0	0	0	0	0	0	0	0	0	0	0	0	0	0
SLC2A7	NC_000001.11	chromosome 1	gene	8992534	9026423	-	155184	Dbxref=GeneID:155184,HGNC:HGNC:13445,MIM:610371	SLC2A7	solute carrier family 2 member 7	XP_011539126.1	517	solute carrier family 2, facilitated glucose transporter member 7 isoform X1	0	0	0	0	0.0832461	0.0475106	0	0	0	0	0	0	0	0	0	0.0661103	0	0	0	0	0	0	0	0.0395325
SLC2A5	NC_000001.11	chromosome 1	gene	9035106	9072259	-	6518	Dbxref=GeneID:6518,HGNC:HGNC:11010,MIM:138230	SLC2A5	solute carrier family 2 member 5	NP_001315548.1	501	solute carrier family 2, facilitated glucose transporter member 5 isoform 1	0	0.0338066	0.0163957	0.308186	0.0697242	0.0236658	0.0409412	0	0.0348756	0.0957875	0.0960967	0.164956	0	0	0	0	0	0	0.0174658	0	0	0.0166148	0	0
GPR157	NC_000001.11	chromosome 1	gene	9100305	9129124	-	80045	Dbxref=GeneID:80045,HGNC:HGNC:23687	GPR157	G protein-coupled receptor 157	XP_005263554.1	270	G-protein coupled receptor 157 isoform X2	18.7543	16.2744	11.8977	9.95065	11.1874	6.27571	8.55191	11.9227	11.9583	11.7423	9.96451	10.1515	3.53147	3.72108	3.79978	4.37098	3.95193	3.74155	4.05023	4.60119	3.29557	2.28427	2.96605	3.1124
MIR34AHG	NC_000001.11		gene	9148011	9182338	-	106614088	Dbxref=GeneID:106614088,HGNC:HGNC:51913	MIR34AHG	MIR34A host gene				0.330049	0.273755	0.362578	0.0798195	0.0794512	0.0628022	0.596745	0.621689	0.694089	0.101669	0.067998	0.162502	0.91821	0.926444	1.01101	0.913145	0.939301	0.911868	0.494392	0.344909	0.696013	0.587879	0.403445	0.387721
MIR34A	NC_000001.11		gene	9151668	9151777	-	407040	Dbxref=GeneID:407040,HGNC:HGNC:31635,MIM:611172,miRBase:MI0000268	MIR34A	microRNA 34a				0	0	0	0	0	0	0	0	0	0	0	0	0	0	0	0	0	0	0	0	0	0	0	0
rna-NR_029610.1	NC_000001.11		primary_transcript	9151668	9151777	-	407040	Dbxref=GeneID:407040,Genbank:NR_029610.1,HGNC:HGNC:31635,MIM:611172,miRBase:MI0000268	Name=NR_029610.1	Parent=gene-MIR34A				0	0	0	0	0	0	0	0	0	0	0	0	0	0	0	0	0	0	0	0	0	0	0	0
LNCTAM34A	NC_000001.11		gene	9182204	9192086	+	102724571	Dbxref=GeneID:102724571,HGNC:HGNC:52548	LNCTAM34A	long non coding transcriptional activator of miR34a				0.654077	0.30725	0.220352	0.242547	0.513402	0.10602	1.19483	0.307174	0.546809	0.343267	0.344375	0.536496	0.0704585	0.390997	0.927076	0.24373	0.302037	0.335865	0	0.00133879	0.264371	0.0744326	0.153385	0.527534
H6PD	NC_000001.11	chromosome 1	gene	9234767	9271337	+	9563	Dbxref=GeneID:9563,HGNC:HGNC:4795,MIM:138090	H6PD	hexose-6-phosphate dehydrogenase/glucose 1-dehydrogenase	NP_001269516.1	802	GDH/6PGL endoplasmic bifunctional protein isoform 1 precursor	10.6611	9.16428	7.58511	7.20376	6.78048	4.99999	7.69851	9.43474	9.61674	8.13259	7.2069	6.63909	9.78929	8.90956	10.976	9.4508	6.37066	6.85154	9.18472	7.69815	9.42665	3.55142	6.03598	5.96999
SPSB1	NC_000001.11	chromosome 1	gene	9292894	9369532	+	80176	Dbxref=GeneID:80176,HGNC:HGNC:30628,MIM:611657	SPSB1	splA/ryanodine receptor domain and SOCS box containing 1	NP_079382.2	273	SPRY domain-containing SOCS box protein 1	13.7962	12.8526	12.1857	8.06523	9.9112	13.1134	23.3395	17.7579	20.2481	16.1525	15.8805	11.593	7.99492	7.72732	7.61791	7.89384	6.29405	6.45712	14.8325	17.6778	17.2265	17.0719	14.392	16.6203
LINC02606	NC_000001.11		gene	9425094	9428996	-	100506022	Dbxref=GeneID:100506022,HGNC:HGNC:54047	LINC02606	long intergenic non-protein coding RNA 2606				0.0787696	0.0679891	0.0530735	0	0.0413573	0	0.0253926	0.0554888	0.197554	0	0	0	0.0254557	0.0941744	0.119716	0.0532988	0.0818412	0.0910074	0	0.082379	0.0318379	0.0268915	0	0
RNA5SP40	NC_000001.11		pseudogene	9437669	9437778	-	100873279	Dbxref=GeneID:100873279,HGNC:HGNC:42816	RNA5SP40	RNA%2C 5S ribosomal pseudogene 40				0	0	0	0	0	0	0	0	0	0	0	0	0	0	0	0	0	0	0	0	0	0	0	0
SLC25A33	NC_000001.11	chromosome 1	gene	9539465	9585173	+	84275	Dbxref=GeneID:84275,HGNC:HGNC:29681,MIM:610816	SLC25A33	solute carrier family 25 member 33	NP_115691.1	321	solute carrier family 25 member 33	8.98625	8.3448	7.7668	10.7725	9.90813	12.7251	9.2	6.97426	8.22676	10.0989	12.3157	12.2555	2.62867	3.69545	2.89634	3.41241	3.12295	3.15051	3.90334	4.1805	3.56953	3.99878	3.02831	2.92096
RPL9P11	NC_000001.11		pseudogene	9576405	9577081	+	642740	Dbxref=GeneID:642740,HGNC:HGNC:35621	RPL9P11	ribosomal protein L9 pseudogene 11				0.596135	0.926186	0.602497	0	0.563393	0	0.345912	0.755899	0.256304	0.422359	0.423722	0.318613	0.11559	0.106908	0	0.605055	0.247753	0	0.256729	0	0.144571	0.12211	0.240244	0
TMEM201	NC_000001.11	chromosome 1	gene	9588843	9614877	+	199953	Dbxref=GeneID:199953,HGNC:HGNC:33719	TMEM201	transmembrane protein 201	XP_016856038.1	765	transmembrane protein 201 isoform X1	19.5569	19.1723	12.1598	8.35578	8.77143	2.30867	21.8026	21.8551	25.8642	14.1618	10.4226	11.6189	10.5505	13.8133	8.74475	8.93764	10.3085	10.944	8.90795	10.6491	7.25244	4.29961	5.85847	5.06241
LOC105376712	NC_000001.11		gene	9628447	9629428	-	105376712	Dbxref=GeneID:105376712	LOC105376712	gbkey=Gene				0	0	0	0	0	0	0	0	0	0	0	0	0	0	0	0	0	0	0	0	0	0	0	0
PIK3CD	NC_000001.11	chromosome 1	gene	9629889	9729114	+	5293	Dbxref=GeneID:5293,HGNC:HGNC:8977,MIM:602839	PIK3CD	phosphatidylinositol-4%2C5-bisphosphate 3-kinase catalytic subunit delta	XP_016856965.1	1103	phosphatidylinositol 4,5-bisphosphate 3-kinase catalytic subunit delta isoform isoform X1	8.63952	7.9424	6.63924	7.49634	4.15877	4.04289	9.31778	9.31628	9.29805	5.785	5.28111	7.18077	5.19507	5.24326	7.51491	9.77712	6.06027	6.22224	19.3083	16.1288	30.3984	11.6629	19.5594	20.8385
PIK3CD-AS1	NC_000001.11		gene	9652610	9654586	-	644997	Dbxref=GeneID:644997,HGNC:HGNC:32346	PIK3CD-AS1	PIK3CD antisense RNA 1				0	0	0.0353705	0.0389331	0	0	0	0	0	0.0413254	0	0	0	0	0	0	0	0	0	0.0366007	0	0	0	0.0374882
RPL26P7	NC_000001.11		pseudogene	9662288	9662628	-	100270883	Dbxref=GeneID:100270883,HGNC:HGNC:37030	RPL26P7	ribosomal protein L26 pseudogene 7				0	0	0	0	0	0	0	0	0	0	0	0	0	0	0	0	0	0	0	0	0	0	0	0
PIK3CD-AS2	NC_000001.11		gene	9672426	9687574	-	101929074	Dbxref=GeneID:101929074,HGNC:HGNC:51334	PIK3CD-AS2	PIK3CD antisense RNA 2				16.4156	18.4005	18.6905	24.7004	18.9117	31.482	21.1911	18.3977	18.052	24.7046	21.4741	23.7457	8.96989	6.30742	9.81709	8.71666	3.57022	5.16294	3.35294	7.16918	7.18249	5.81006	9.63814	11.1449
CLSTN1	NC_000001.11	chromosome 1	gene	9728926	9824526	-	22883	Dbxref=GeneID:22883,HGNC:HGNC:17447,MIM:611321	CLSTN1	calsyntenin 1	NP_055759.3	971	calsyntenin-1 isoform 2 precursor	86.264	83.9556	53.7326	85.9766	63.9235	33.156	71.9999	68.6808	66.6426	73.1325	61.4526	74.902	52.8277	48.2291	42.4056	42.2522	42.5034	44.6506	47.811	44.7609	40.5237	28.8742	39.6509	34.081
MZT1P1	NC_000001.11		pseudogene	9780822	9781440	+	106480302	Dbxref=GeneID:106480302,HGNC:HGNC:50605	MZT1P1	mitotic spindle organizing protein 1 pseudogene 1				0	0	0	0	0	0	0	0	0	0	0	0	0	0	0	0	0	0	0	0	0	0	0	0
CTNNBIP1	NC_000001.11	chromosome 1	gene	9848276	9910322	-	56998	Dbxref=GeneID:56998,HGNC:HGNC:16913,MIM:607758	CTNNBIP1	catenin beta interacting protein 1	XP_016857342.1	81	beta-catenin-interacting protein 1 isoform X1	47.8658	54.4763	47.6974	53.886	47.3706	55.855	39.4658	37.9574	41.5899	49.7274	53.297	54.3366	33.5746	35.7832	29.1699	32.4103	33.1786	33.2199	24.6016	24.1463	27.1762	34.2649	37.0726	35.6211
LOC105376717	NC_000001.11		gene	9850773	9855490	+	105376717	Dbxref=GeneID:105376717	LOC105376717	gbkey=Gene				0.199787	0	0	0	0	0	0.386426	0	0	0	0.236675	0	0.193693	0.179144	0	0.202776	0.207577	0.230826	0.215098	0.208941	0.484511	0.204618	0	0
LZIC	NC_000001.11	chromosome 1	gene	9922118	9943402	-	84328	Dbxref=GeneID:84328,HGNC:HGNC:17497,MIM:610458	LZIC	leucine zipper and CTNNBIP1 domain containing	XP_005263563.1	205	protein LZIC isoform X1	22.5257	24.4829	25.1378	27.529	26.7516	38.6079	21.1563	21.0109	20.8475	24.6474	26.2449	26.7247	9.88742	8.8061	10.1905	12.024	12.465	11.8595	10.0506	9.49718	12.7323	11.0318	14.3124	13.3439
NMNAT1	NC_000001.11	chromosome 1	gene	9942923	9996884	+	64802	Dbxref=GeneID:64802,HGNC:HGNC:17877,MIM:608700	NMNAT1	nicotinamide nucleotide adenylyltransferase 1	XP_016857597.1	150	nicotinamide/nicotinic acid mononucleotide adenylyltransferase 1 isoform X2	11.0528	11.2886	10.715	10.8752	13.6902	6.97346	5.38608	6.53857	6.19868	17.9804	14.774	17.5755	4.55728	3.19302	3.16114	4.71558	4.60611	4.24882	2.90578	2.28559	3.49024	3.38603	4.34943	5.11902
RN7SKP269	NC_000001.11		pseudogene	9947318	9947562	+	106480915	Dbxref=GeneID:106480915,HGNC:HGNC:45993	RN7SKP269	RN7SK pseudogene 269				2.93235	1.26551	1.97576	3.26215	1.53961	2.85185	1.89057	3.09852	1.05062	3.46259	4.63169	1.30603	2.84291	3.50582	1.11416	0	2.03113	3.38793	0	2.04448	1.18523	3.00326	1.96958	1.04702
TMEM274P	NC_000001.11		pseudogene	9950572	9960787	-	113391335	Dbxref=GeneID:113391335,HGNC:HGNC:53732	TMEM274P	transmembrane protein 274%2C pseudogene				0	0	0	0	0	0	0.225792	0	0	0	0	0.311959	0	0	0	0	0	0	0	0	0	0	0.235227	0
RBP7	NC_000001.11	chromosome 1	gene	9997228	10016021	+	116362	Dbxref=GeneID:116362,HGNC:HGNC:30316,MIM:608604	RBP7	retinol binding protein 7	NP_443192.1	134	retinoid-binding protein 7	7.76294	16.9823	7.57524	16.8254	8.01119	13.4726	17.4744	11.0314	9.7827	7.27012	11.8917	17.526	45.2867	48.9659	49.1257	47.1388	41.1687	49.6388	37.1782	39.7534	35.218	55.6546	42.747	36.1388
UBE4B	NC_000001.11	chromosome 1	gene	10032958	10181239	+	10277	Dbxref=GeneID:10277,HGNC:HGNC:12500,MIM:613565	UBE4B	ubiquitination factor E4B	XP_005263479.1	1353	ubiquitin conjugation factor E4 B isoform X1	34.5687	33.1486	25.8676	32.4683	29.1624	18.1638	30.2027	26.926	25.8853	28.3483	23.7891	30.7948	16.1569	15.5321	12.1753	11.6946	13.5677	14.0153	12.1314	11.617	9.91412	8.98911	9.10649	8.57572
RPL21P21	NC_000001.11		pseudogene	10054412	10054781	-	100270877	Dbxref=GeneID:100270877,HGNC:HGNC:35728	RPL21P21	ribosomal protein L21 pseudogene 21				0	0	0	0	0	0	0	0	0	0	0	0	0	0	0	0	0	0	0	0	0	0	0	0
PGAM1P11	NC_000001.11		pseudogene	10058673	10059654	+	100420660	Dbxref=GeneID:100420660,HGNC:HGNC:42464	PGAM1P11	phosphoglycerate mutase 1 pseudogene 11				0	0.0940933	0	0	0	0	0	0	0	0	0	0.0971059	0	0	0	0	0	0.0839662	0	0.0760054	0	0	0	0
RNU6-828P	NC_000001.11		pseudogene	10163268	10163374	+	106479932	Dbxref=GeneID:106479932,HGNC:HGNC:47791	RNU6-828P	RNA%2C U6 small nuclear 828%2C pseudogene				0	19.4429	0	0	0	0	0	0	0	0	0	0	0	0	0	0	0	0	0	0	0	0	0	0
KIF1B	NC_000001.11	chromosome 1	gene	10210570	10381603	+	23095	Dbxref=GeneID:23095,HGNC:HGNC:16636,MIM:605995	KIF1B	kinesin family member 1B	NP_001352880.1	1816	kinesin-like protein KIF1B isoform c	27.7715	24.5102	22.2536	16.9032	20.6141	16.0258	21.3635	22.5455	24.7055	24.4316	20.4072	20.4118	9.75112	9.49697	8.13503	10.5024	12.3095	11.5441	9.16823	10.0481	8.59791	11.7471	12.5072	14.3039
RNU6-37P	NC_000001.11		pseudogene	10298966	10299070	+	106478920	Dbxref=GeneID:106478920,HGNC:HGNC:34281	RNU6-37P	RNA%2C U6 small nuclear 37%2C pseudogene				0	0	0	0	0	0	0	0	0	0	0	0	0	0	0	0	0	0	0	0	0	0	0	0
RN7SL731P	NC_000001.11		pseudogene	10306465	10306757	+	107048981	Dbxref=GeneID:107048981,HGNC:HGNC:46747	RN7SL731P	RNA%2C 7SL%2C cytoplasmic 731%2C pseudogene				5.24621	11.0553	6.34614	14.4586	9.70068	13.7959	14.8225	11.292	16.7094	4.31759	6.38662	16.7641	0.987095	2.8397	7.11163	2.08513	1.61401	4.86941	2.82833	0.0105697	0.77731	5.44519	5.30414	7.26143
LOC105376725	NC_000001.11		gene	10357983	10366610	-	105376725	Dbxref=GeneID:105376725	LOC105376725	gbkey=Gene				0	0	0.0919381	0.0505991	0.0716425	0.0663526	0.219935	0.0480611	0	0	0.161645	0	0	0	0.0518454	0	0	0.1051	0	0	0	0.0465835	0	0
PGD	NC_000001.11	chromosome 1	gene	10399064	10420511	+	5226	Dbxref=GeneID:5226,HGNC:HGNC:8891,MIM:172200	PGD	phosphogluconate dehydrogenase	NP_002622.2	483	6-phosphogluconate dehydrogenase, decarboxylating isoform 1	194.528	212.521	183.477	382.266	287.825	319.506	261.737	206.297	211.593	281.867	295.478	305.482	106.195	99.6552	84.6911	107.984	116.914	121.183	86.8106	87.2773	77.9927	103.793	90.0163	87.461
CENPS	NC_000001.11	chromosome 1	gene	10430433	10442808	+	378708	Dbxref=GeneID:378708,HGNC:HGNC:23163,MIM:609130	CENPS	centromere protein S	NP_001257446.1	138	APITD1-CORT protein isoform 4	26.9342	27.3375	26.2629	44.7709	25.095	46.1961	31.7633	30.886	28.0008	23.8715	34.7122	33.8782	14.3267	15.162	11.8022	11.0993	12.2794	14.4165	10.1177	12.1283	9.84349	13.4458	9.28255	9.13424
CENPS-CORT	NC_000001.11	chromosome 1	gene	10430433	10452153	+	100526739	Dbxref=GeneID:100526739,HGNC:HGNC:38843	CENPS-CORT	CENPS-CORT readthrough	NP_940946.1	164	APITD1-CORT protein isoform 1	2.56199	2.49628	1.21782	3.05634	1.94143	4.13083	1.77385	2.20329	2.81425	2.70142	0.372498	1.97905	1.21412	0.774309	0.972459	0.0259473	8.2433e-05	1.00244	1.30938	1.04565	0.165478	0.88316	0.274236	0.0119619
CORT	NC_000001.11	chromosome 1	gene	10450031	10451998	+	1325	Dbxref=GeneID:1325,HGNC:HGNC:2257,MIM:602784	CORT	cortistatin	NP_001293.3	105	cortistatin preproprotein	1.8873	1.63481	1.07648	2.18394	2.67312	0.514717	1.4449	0.847998	0.976303	2.45693	3.03205	2.34919	5.41477e-12	0.681713	0.36058	0.867527	0.992449	0.732459	0.529827	1.97337e-13	0.140887	0.585212	0.660798	1.4397
DFFA	NC_000001.11	chromosome 1	gene	10456522	10472529	-	1676	Dbxref=GeneID:1676,HGNC:HGNC:2772,MIM:601882	DFFA	DNA fragmentation factor subunit alpha	NP_004392.1	331	DNA fragmentation factor subunit alpha isoform 1	16.3845	19.1142	12.6961	17.3429	10.9416	11.1558	37.4326	33.704	33.4903	17.0163	16.4619	20.3673	13.7983	13.7944	11.6799	13.148	12.3892	12.9659	14.8469	13.4569	14.7593	10.624	10.8577	10.6581
PEX14	NC_000001.11	chromosome 1	gene	10474946	10630758	+	5195	Dbxref=GeneID:5195,HGNC:HGNC:8856,MIM:601791	PEX14	peroxisomal biogenesis factor 14	NP_004556.1	377	peroxisomal membrane protein PEX14	32.4302	28.4454	26.7436	19.6786	22.6342	15.5716	33.9597	33.3157	29.8626	24.2364	21.4171	21.1612	13.9801	12.2515	10.9108	11.9506	13.6134	13.0487	10.86	11.6792	11.4414	13.0202	12.2139	11.2705
RN7SL614P	NC_000001.11		pseudogene	10616836	10617115	+	106481089	Dbxref=GeneID:106481089,HGNC:HGNC:46630	RN7SL614P	RNA%2C 7SL%2C cytoplasmic 614%2C pseudogene				0	0	0.671096	0	2.0918	0	0	0	0	0.78408	0	0	0	0	0.756885	0	0	0	0	0	1.61032	0	0	0
CASZ1	NC_000001.11	chromosome 1	gene	10636604	10796650	-	54897	Dbxref=GeneID:54897,HGNC:HGNC:26002,MIM:609895	CASZ1	castor zinc finger 1	XP_005263536.1	1783	zinc finger protein castor homolog 1 isoform X3	5.09339	4.9883	3.42776	3.33003	3.52733	2.06505	4.36304	4.499	4.28952	5.18038	3.86471	4.17076	2.95434	2.72348	2.68528	3.41434	2.7383	3.16155	4.95145	3.60127	5.51627	2.93298	3.4194	4.64353
LOC105376733	NC_000001.11		gene	10809018	10815658	-	105376733	Dbxref=GeneID:105376733	LOC105376733	gbkey=Gene				0	0	0	0	0	0	0	0	0	0	0	0	0	0	0	0	0	0	0	0	0	0	0	0
HSPE1P24	NC_000001.11		pseudogene	10895761	10895998	+	106480259	Dbxref=GeneID:106480259,HGNC:HGNC:49343	HSPE1P24	heat shock protein family E (Hsp10) member 1 pseudogene 24				0	0	0	0	0	0	0	0	0	0	0	0	0	0	0	0	0	0	0	0	0	0	0	0
LOC105376735	NC_000001.11		gene	10913618	10918697	-	105376735	Dbxref=GeneID:105376735	LOC105376735	gbkey=Gene				0	0.144929	0	0	0	0	0	0	0	0	0.132607	0.299138	0	0	0	0	0	0	0	0	0	0	0	0
C1orf127	NC_000001.11	chromosome 1	gene	10946473	10982076	-	148345	Dbxref=GeneID:148345,HGNC:HGNC:26730	C1orf127	chromosome 1 open reading frame 127	NP_001164225.1	823	uncharacterized protein C1orf127 isoform 1 precursor	0.0251155	0.0325173	0.0253835	0.0558834	0	0	0.0728722	0	0	0.118637	0.0595087	0.0671204	0	0	0.085891	0	0	0	0.0811276	0	0	0.0771748	0	0.0538093
CFL1P6	NC_000001.11		pseudogene	10989810	10991829	-	390996	Dbxref=GeneID:390996,HGNC:HGNC:34545	CFL1P6	cofilin 1 pseudogene 6				0.0687167	0.177936	0	0	0	0	0.0664556	0	0	0.243427	0.0814043	0	0	0	0	0	0	0	0	0.0718654	0	0	0.0692325	0
TARDBP	NC_000001.11	chromosome 1	gene	11012654	11030528	+	23435	Dbxref=GeneID:23435,HGNC:HGNC:11571,MIM:605078	TARDBP	TAR DNA binding protein	XP_016856352.1	414	TAR DNA-binding protein 43 isoform X1	36.8275	40.1636	37.4017	56.4879	50.031	54.691	61.6945	66.4599	62.9663	45.3195	46.5752	46.7056	51.5228	48.4832	45.468	41.89	48.3358	50.0662	50.5122	45.9429	47.9356	42.4761	38.7506	39.595
MASP2	NC_000001.11	chromosome 1	gene	11026523	11047239	-	10747	Dbxref=GeneID:10747,HGNC:HGNC:6902,MIM:605102	MASP2	MBL associated serine protease 2	NP_006601.2	686	mannan-binding lectin serine protease 2 isoform 1 preproprotein	0.860967	0.815178	0.559981	3.26099	2.57575	1.27808	0.440252	0.535947	0.598376	2.41782	1.97929	2.60684	0	0.158376	0.200952	0.153661	0.26265	0.320627	0.228347	0.0791814	0.0612108	0.206351	0.152581	0.379099
SRM	NC_000001.11	chromosome 1	gene	11054589	11060053	-	6723	Dbxref=GeneID:6723,HGNC:HGNC:11296,MIM:182891	SRM	spermidine synthase	NP_003123.2	302	spermidine synthase	71.0845	65.5047	44.9603	131.238	66.0418	45.4168	93.3612	93.5621	111.696	68.3738	84.7678	79.306	69.64	86.9652	53.6525	53.8185	71.0577	81.6662	72.8695	80.6896	53.0027	51.8403	44.2877	35.1381
EXOSC10	NC_000001.11	chromosome 1	gene	11066613	11099869	-	5394	Dbxref=GeneID:5394,HGNC:HGNC:9138,MIM:605960	EXOSC10	exosome component 10	NP_002676.1	860	exosome component 10 isoform 2	47.405	44.2084	47.8514	43.1715	38.7543	43.7593	41.9772	39.6042	44.3406	28.3009	30.2834	25.4616	26.1681	26.1962	24.895	27.7157	29.4263	30.3973	25.3041	29.0824	26.4744	28.5417	25.7089	27.4005
EXOSC10-AS1	NC_000001.11		gene	11099675	11102105	+	105376736	Dbxref=GeneID:105376736,HGNC:HGNC:40456	EXOSC10-AS1	EXOSC10 antisense RNA 1				8.81955	4.23675	7.93114	3.96348	9.04861	2.97984	6.00509	4.79279	6.34434	8.13717	8.03309	5.30548	4.59306	4.98524	3.70311	2.48638	2.10907	5.68593	2.07194	1.29685	1.89096	3.71435	4.2597	2.67195
MTOR	NC_000001.11	chromosome 1	gene	11106535	11273497	-	2475	Dbxref=GeneID:2475,HGNC:HGNC:3942,MIM:601231	MTOR	mechanistic target of rapamycin kinase	XP_024301955.1	2549	serine/threonine-protein kinase mTOR isoform X1	31.2269	27.8066	25.9772	25.5561	23.4777	19.2458	20.618	22.2195	23.6594	23.0107	22.3104	21.5695	15.903	15.5411	13.0862	14.0505	14.6937	14.7825	14.6248	13.8415	13.787	11.6219	12.4945	13.6563
MTOR-AS1	NC_000001.11		gene	11143898	11149538	+	100873935	Dbxref=GeneID:100873935,HGNC:HGNC:40242	MTOR-AS1	MTOR antisense RNA 1				0	0	0	0	0	0	0	0	0	0.147983	0	0	0	0	0	0	0	0	0	0	0	0.12168	0	0
RNU6-537P	NC_000001.11		pseudogene	11152350	11152413	+	106479804	Dbxref=GeneID:106479804,HGNC:HGNC:47500	RNU6-537P	RNA%2C U6 small nuclear 537%2C pseudogene				0	0	0	0	0	0	0	0	0	0	0	0	0	0	0	0	0	0	0	0	0	0	0	0
ANGPTL7	NC_000001.11	chromosome 1	gene	11189324	11195981	+	10218	Dbxref=GeneID:10218,HGNC:HGNC:24078,MIM:618517	ANGPTL7	angiopoietin like 7	NP_066969.1	346	angiopoietin-related protein 7 precursor	0	0.0369511	0.0588987	0.03175	0.0917933	0	0	0.0615792	0	0.0688147	0.0338097	0	0.0272046	0.0511824	0	0	0.0605493	0.0673308	0	0.0608907	0.0346068	0	0.0287544	0
RNU6-291P	NC_000001.11		pseudogene	11226254	11226360	+	106479696	Dbxref=GeneID:106479696,HGNC:HGNC:47254	RNU6-291P	RNA%2C U6 small nuclear 291%2C pseudogene				0	0	0	0	0	0	0	0	0	0	0	0	0	0	0	0	0	0	0	0	0	0	0	0
RPL39P6	NC_000001.11		pseudogene	11232910	11233313	+	100270891	Dbxref=GeneID:100270891,HGNC:HGNC:35803	RPL39P6	ribosomal protein L39 pseudogene 6				0	0	0.282348	0	0	0	0	0	0	0	0	0	0.270845	0	0	0	0	0	0	0	0	0	0	0
UBIAD1	NC_000001.11	chromosome 1	gene	11273198	11299574	+	29914	Dbxref=GeneID:29914,HGNC:HGNC:30791,MIM:611632	UBIAD1	UbiA prenyltransferase domain containing 1	NP_001317278.1	211	ubiA prenyltransferase domain-containing protein 1 isoform 2	30.9637	26.8424	26.0489	33.0688	25.6686	26.6505	24.95	25.0305	28.9338	25.5902	27.483	21.5893	9.8473	8.87657	8.58336	9.68305	11.7287	12.4221	10.8164	11.6821	9.83715	11.3122	9.70749	8.51675
UBE2V2P3	NC_000001.11		pseudogene	11278414	11279275	-	100421341	Dbxref=GeneID:100421341,HGNC:HGNC:44891	UBE2V2P3	ubiquitin conjugating enzyme E2 V2 pseudogene 3				0.158508	0.410444	0.320399	0.352671	0	0	0.459877	0.16749	0	0.18717	0	0.847171	0.153673	0.14213	0	0	0	0.183134	0.170656	0.497314	0	0	0.159698	0
LOC105376737	NC_000001.11		gene	11311439	11316855	-	105376737	Dbxref=GeneID:105376737	LOC105376737	gbkey=Gene				0.0324005	0	0	0	0	0	0	0	0	0.0382593	0	0	0	0	0	0	0	0	0	0	0	0	0	0
LOC105376739	NC_000001.11		gene	11357945	11364461	+	105376739	Dbxref=GeneID:105376739	LOC105376739	gbkey=Gene				0.588717	0.304887	0.357	1.17887	1.29822	0.858834	0.341607	0.622077	0.253115	0.834206	1.11586	0.314649	0	0	0	0	0	0	0	0	0	0	0	0
LOC105376740	NC_000001.11		gene	11371689	11377536	+	105376740	Dbxref=GeneID:105376740	LOC105376740	gbkey=Gene				0.346049	0	0	0.101674	0	0.504824	0.0883879	0.243771	0.123982	0.136205	0.409942	0.154122	0	0	0	0	0	0	0	0	0	0	0	0
MTCYBP45	NC_000001.11		pseudogene	11425257	11425821	-	109729120	Dbxref=GeneID:109729120,HGNC:HGNC:52313	MTCYBP45	MT-CYB pseudogene 45				0	0	0	0	0	0	0	0	0	0	0	0	0	0	0	0	0	0	0	0	0	0	0	0
DISP3	NC_000001.11	chromosome 1	gene	11479155	11537583	+	57540	Dbxref=GeneID:57540,HGNC:HGNC:29251,MIM:611251	DISP3	dispatched RND transporter family member 3	NP_065831.1	1392	protein dispatched homolog 3	0.688371	0.692851	0.306989	0.443716	0.408715	0.205919	0.0825981	0.0447298	0.0306003	0.707157	0.452049	0.495812	0.0205121	0.0189713	0.025594	0.021474	0.024071	0	0	0.0242292	0	0.04761	0	0
LOC112268221	NC_000001.11		gene	11495407	11501633	-	112268221	Dbxref=GeneID:112268221	LOC112268221	gbkey=Gene				0	0	8.38565e-288	6.62474e-106	0	3.6629e-283	0	0	0	0.0442007	0	7.24873e-137	0	0	0	0	0	0	0	0	0	0	0	0
LINC01647	NC_000001.11		gene	11609531	11613355	+	101929181	Dbxref=GeneID:101929181,HGNC:HGNC:52434	LINC01647	long intergenic non-protein coding RNA 1647				0.052364	0	0	0	0.16496	0.0763898	0	0	0	0.185498	0.0620323	0	0	0.0469535	0	0	0.0544059	0.0604993	0	0	0	0.0536302	0	0
FBXO2	NC_000001.11	chromosome 1	gene	11648387	11654429	-	26232	Dbxref=GeneID:26232,HGNC:HGNC:13581,MIM:607112	FBXO2	F-box protein 2	NP_036300.2	296	F-box only protein 2	25.7156	17.8652	22.8205	36.9809	30.132	61.6093	23.0497	25.0741	26.9103	30.5508	40.9898	24.0243	142.443	119.464	157.525	156.443	117.626	120.353	149.968	130.534	155.403	136.666	166.3	153.4
FBXO44	NC_000001.11	chromosome 1	gene	11654375	11663327	+	93611	Dbxref=GeneID:93611,HGNC:HGNC:24847,MIM:609111	FBXO44	F-box protein 44	XP_024306742.1	254	F-box only protein 44 isoform X4	14.1549	10.738	10.575	11.033	9.44012	9.73446	14.0155	15.3078	13.2406	9.9848	10.1328	11.3558	16.6015	18.0763	18.9354	16.5362	15.5848	14.7712	17.5208	15.4108	17.9548	12.9286	15.0906	15.1664
FBXO6	NC_000001.11	chromosome 1	gene	11664200	11674354	+	26270	Dbxref=GeneID:26270,HGNC:HGNC:13585,MIM:605647	FBXO6	F-box protein 6	XP_016856496.1	293	F-box only protein 6 isoform X1	9.54153	8.89314	9.26882	13.7814	7.35859	11.3024	16.5726	14.4223	13.1844	8.13544	9.87899	9.85791	18.338	19.1948	20.422	16.3232	15.3066	14.8369	17.2202	18.51	17.1183	19.2266	15.7828	15.4755
MAD2L2	NC_000001.11	chromosome 1	gene	11674480	11691559	-	10459	Dbxref=GeneID:10459,HGNC:HGNC:6764,MIM:604094	MAD2L2	mitotic arrest deficient 2 like 2	NP_006332.3	211	mitotic spindle assembly checkpoint protein MAD2B	70.8174	62.1856	68.5335	77.1451	61.0106	87.4372	70.5317	63.6339	74.3205	66.5358	72.59	69.7778	58.1921	57.0996	49.5367	52.0093	53.72	51.0454	49.7849	50.0329	45.4257	66.9567	60.5542	62.3756
DRAXIN	NC_000001.11	chromosome 1	gene	11686635	11725857	+	374946	Dbxref=GeneID:374946,HGNC:HGNC:25054,MIM:612682	DRAXIN	dorsal inhibitory axon guidance protein	XP_011539707.1	427	draxin isoform X1	0.690646	0.482572	0.585622	0.292938	0.149781	0.128054	0.184319	0.204552	0.147133	0.226524	0.2609	0.42223	0.204252	0.15776	0.0400162	0.0884713	0.164173	0.121689	0.245723	0.128391	0.0981418	0.173143	0.141511	0.0187878
AGTRAP	NC_000001.11	chromosome 1	gene	11736121	11750771	+	57085	Dbxref=GeneID:57085,HGNC:HGNC:13539,MIM:608729	AGTRAP	angiotensin II receptor associated protein	XP_011540102.1	171	type-1 angiotensin II receptor-associated protein isoform X1	69.1509	67.3963	61.947	104.769	73.043	108.775	89.6965	86.135	84.0779	79.0879	86.629	89.1713	68.5356	63.8461	71.7946	62.6265	52.0515	53.0512	66.7151	59.9632	64.7201	62.7251	65.3815	56.9356
LOC101060126	NC_000001.11		pseudogene	11761379	11762321	-	101060126	Dbxref=GeneID:101060126	LOC101060126	gbkey=Gene				0	0	0	0.136359	0	0	0	0	0	0	0	0	0	0	0	0	0	0	0.131967	0.12819	0	0	0	0
C1orf167	NC_000001.11	chromosome 1	gene	11762188	11790223	+	284498	Dbxref=GeneID:284498,HGNC:HGNC:25262	C1orf167	chromosome 1 open reading frame 167	XP_011539578.1	1467	uncharacterized protein C1orf167 isoform X5	0.0606975	0.0751028	0.0308649	4.61709e-315	0.0537309	5.41038e-222	0.0295927	0.0308518	0.017936	0.0951713	0	0.0388544	0.0278475	0.0254202	0.0588428	0.0146625	0.0902255	0.049216	0.0289818	1.38964e-152	0.0350884	0.0297887	0.0316127	0.0546134
C1orf167-AS1	NC_000001.11		gene	11777077	11779619	-	102724659	Dbxref=GeneID:102724659,HGNC:HGNC:41091	C1orf167-AS1	C1orf167 antisense RNA 1				0.0340524	0.088176	0	0	0	0	0	0	0	0	0.0403398	0	0	0	0	0	0	0	0	0	0	0	0	0
MTHFR	NC_000001.11	chromosome 1	gene	11785723	11806103	-	4524	Dbxref=GeneID:4524,HGNC:HGNC:7436,MIM:607093	MTHFR	methylenetetrahydrofolate reductase	XP_011539798.1	683	methylenetetrahydrofolate reductase isoform X2	15.0872	14.8024	10.1065	11.7179	11.586	8.12314	8.94649	8.93961	9.91103	14.2312	13.6736	13.1796	8.13236	6.98614	6.91959	7.70549	6.52642	6.79423	7.45171	8.82554	7.15202	4.69651	5.71149	6.03026
CLCN6	NC_000001.11	chromosome 1	gene	11806191	11843130	+	1185	Dbxref=GeneID:1185,HGNC:HGNC:2024,MIM:602726	CLCN6	chloride voltage-gated channel 6	NP_001277.2	869	chloride transport protein 6 isoform 1	3.40532	4.0672	2.71725	2.8235	3.02724	1.7226	3.94431	3.81841	3.04562	3.63603	2.82987	3.73417	2.13654	2.29225	2.38161	2.75345	2.59924	2.80659	2.49042	3.02512	2.60547	1.8239	2.57587	2.25913
NPPA-AS1	NC_000001.11		gene	11840319	11847616	+	100379251	Dbxref=GeneID:100379251,HGNC:HGNC:37635	NPPA-AS1	NPPA antisense RNA 1				1.11759e-282	0.12717	4.23458e-110	0.0920572	0.158604	0.184632	0.150959	0.424618	0.18385	0.478372	0.108002	0.315034	0.333067	0.212118	0.448379	0.336065	0.431261	0.496338	0.397399	0.52048	0.333634	0.484501	0.6398	0.524521
NPPA	NC_000001.11	chromosome 1	gene	11845709	11847783	-	4878	Dbxref=GeneID:4878,HGNC:HGNC:7939,MIM:108780	NPPA	natriuretic peptide A	NP_006163.1	151	natriuretic peptides A preproprotein	0.0867847	0	0	0.289636	0	0	0.167858	0.183405	0.466406	0	0.411233	0.115958	0	0	0	0	0.180338	0	0	0.181523	0.210465	0.177766	0.0874361	0
NPPB	NC_000001.11	chromosome 1	gene	11857464	11858945	-	4879	Dbxref=GeneID:4879,HGNC:HGNC:7940,MIM:600295	NPPB	natriuretic peptide B	NP_002512.1	134	natriuretic peptides B preproprotein	0	0	0.226268	0.124529	0	0	0	0.236565	0	0	0	0.149569	0	0.100373	0	0	0.232609	0	0	0	0	0.229292	0	0
SBF1P2	NC_000001.11		pseudogene	11877769	11880758	+	390997	Dbxref=GeneID:390997,HGNC:HGNC:54552	SBF1P2	SBF1 pseudogene 2				0.0203541	0	0	0.0452866	0.0320603	0.029693	0	0	0	0.0240346	0.0482244	0.108785	0	0	0	0	0.0211478	0	0	0	0	0	0	0
RNU5E-1	NC_000001.11		gene	11908154	11908272	+	26829	Dbxref=GeneID:26829,HGNC:HGNC:10215	RNU5E-1	RNA%2C U5E small nuclear 1				10.5655	13.6792	0	0	16.6419	0	0	0	0	0	0	28.2344	10.2432	0	12.0432	0	21.9549	12.2069	0	11.0496	12.8114	0	0	11.3175
RNU5E-4P	NC_000001.11		pseudogene	11909808	11909927	-	100873829	Dbxref=GeneID:100873829,HGNC:HGNC:42513	RNU5E-4P	RNA%2C U5E small nuclear 4%2C pseudogene				0	0	0	0	0	14.9899	0	0	0	12.1334	0	0	0	0	0	0	0	0	0	0	0	0	0	0
KIAA2013	NC_000001.11	chromosome 1	gene	11919591	11926427	-	90231	Dbxref=GeneID:90231,HGNC:HGNC:28513	KIAA2013	KIAA2013	NP_612355.1	634	uncharacterized protein KIAA2013 precursor	75.632	65.2996	56.628	99.7935	89.5182	70.4769	42.632	45.2745	53.046	73.4078	72.1292	75.8504	29.3679	25.2371	24.914	20.7095	20.5014	19.7412	17.4623	17.8695	15.986	18.055	21.8899	17.7454
PLOD1	NC_000001.11	chromosome 1	gene	11934717	11975537	+	5351	Dbxref=GeneID:5351,HGNC:HGNC:9081,MIM:153454	PLOD1	procollagen-lysine%2C2-oxoglutarate 5-dioxygenase 1	NP_001303249.1	774	procollagen-lysine,2-oxoglutarate 5-dioxygenase 1 isoform 1 precursor	55.1731	44.1514	42.5512	63.4707	48.5263	51.361	51.2224	50.7985	48.2214	55.8242	56.998	53.7387	47.5987	45.583	36.5393	36.6895	37.8765	37.9608	43.2809	43.3482	39.8372	39.8095	35.6559	33.3952
MFN2	NC_000001.11	chromosome 1	gene	11980215	12013508	+	9927	Dbxref=GeneID:9927,HGNC:HGNC:16877,MIM:608507	MFN2	mitofusin 2	XP_024307067.1	757	mitofusin-2 isoform X1	70.5018	69.005	64.2566	69.0463	58.6935	59.5707	56.9651	55.094	56.9053	49.5356	51.2787	51.5232	36.7947	36.0218	30.1472	35.3494	37.8043	38.3732	35.3414	36.682	33.2497	34.6599	32.476	31.4032
MIIP	NC_000001.11	chromosome 1	gene	12019466	12032045	+	60672	Dbxref=GeneID:60672,HGNC:HGNC:25715,MIM:608772	MIIP	migration and invasion inhibitory protein	NP_068752.2	388	migration and invasion-inhibitory protein	32.5726	28.2384	28.2125	22.9422	24.3043	22.0782	39.7132	30.2201	31.4011	26.4296	29.1102	37.5105	14.9698	13.4782	15.6229	11.8206	11.1213	9.78626	13.9299	12.9034	13.7583	13.7821	11.3672	12.3978
MIR6729	NC_000001.11		gene	12029158	12029222	+	102466982	Dbxref=GeneID:102466982,HGNC:HGNC:50103,miRBase:MI0022574	MIR6729	microRNA 6729				0	0	0	0	0	0	0	0	0	0	0	0	0	0	0	0	0	0	0	0	0	0	0	0
rna-NR_106787.1	NC_000001.11		primary_transcript	12029158	12029222	+	102466982	Dbxref=GeneID:102466982,Genbank:NR_106787.1,HGNC:HGNC:50103,miRBase:MI0022574	Name=NR_106787.1	Parent=gene-MIR6729				0	0	0	0	0	0	0	0	0	0	0	0	0	0	0	0	0	0	0	0	0	0	0	0
RN7SL649P	NC_000001.11		pseudogene	12036740	12037014	-	106481100	Dbxref=GeneID:106481100,HGNC:HGNC:46665	RN7SL649P	RNA%2C 7SL%2C cytoplasmic 649%2C pseudogene				0	0	0	0	0	0	0	0	0	0	0	0.932842	0	0	0	0	0	0	0	0	0	0	0	0
TNFRSF8	NC_000001.11	chromosome 1	gene	12063303	12144213	+	943	Dbxref=GeneID:943,HGNC:HGNC:11923,MIM:153243	TNFRSF8	TNF receptor superfamily member 8	NP_001234.3	595	tumor necrosis factor receptor superfamily member 8 isoform 1 precursor	0.127283	0.148344	0.0643207	0.0182028	0	0	0.332434	0.185386	0.175938	0.056594	0.0193835	0	0.432995	0.471933	0.784232	0.166134	0.102038	0.0567292	0.602868	0.633898	0.637583	0.0167582	0.0989456	0.105199
RNU6-777P	NC_000001.11		pseudogene	12077881	12077984	-	106481426	Dbxref=GeneID:106481426,HGNC:HGNC:47740	RNU6-777P	RNA%2C U6 small nuclear 777%2C pseudogene				0	0	0	0	0	0	0	0	0	0	0	0	0	0	0	0	0	0	0	0	0	0	0	0
RPL23AP89	NC_000001.11		pseudogene	12080250	12080546	-	106480336	Dbxref=GeneID:106480336,HGNC:HGNC:51623	RPL23AP89	ribosomal protein L23a pseudogene 89				0	0	0	0	0	0	0.547668	0	0	0	0	0	0	0	0	0	0	0	0	0	0	0	0	0
TNFRSF1B	NC_000001.11	chromosome 1	gene	12166948	12209222	+	7133	Dbxref=GeneID:7133,HGNC:HGNC:11917,MIM:191191	TNFRSF1B	TNF receptor superfamily member 1B	XP_011540362.1	484	tumor necrosis factor receptor superfamily member 1B isoform X2	1.09106	1.07528	0.652157	0.307961	0.436037	0.217221	0.448025	0.292514	0.577608	0.293051	0.431201	0.243174	4.89833	4.05258	5.46463	6.67744	3.92538	3.09004	9.0644	6.81089	12.3601	3.65763	6.62841	5.99633
MIR4632	NC_000001.11		gene	12191713	12191773	+	100616438	Dbxref=GeneID:100616438,HGNC:HGNC:41593,miRBase:MI0017259	MIR4632	microRNA 4632				0	0	0	0	0	0	0	0	0	0	0	0	0	0	0	0	0	0	0	0	0	0	0	0
LOC107984917	NC_000001.11		gene	12214240	12227610	+	107984917	Dbxref=GeneID:107984917	LOC107984917	gbkey=Gene				0	0	0	0	0	0	0	0	0	0	0	0	0	0	0	0	0	0.0300853	0	0	0.031575	0	0	0
RPL10P17	NC_000001.11		pseudogene	12220727	12221109	-	390998	Dbxref=GeneID:390998,HGNC:HGNC:52348	RPL10P17	ribosomal protein L10 pseudogene 17				0	0	0	0	0	0	0	0	0	0	0	0	0	0	0	0	0	0	0	0	0	0	0	0
VPS13D	NC_000001.11	chromosome 1	gene	12230030	12512047	+	55187	Dbxref=GeneID:55187,HGNC:HGNC:23595,MIM:608877	VPS13D	vacuolar protein sorting 13 homolog D	NP_056193.2	4388	vacuolar protein sorting-associated protein 13D isoform 1	5.479	5.31506	4.3847	4.10383	4.22019	2.93036	4.67356	4.98946	5.02016	4.69387	4.28663	4.18465	3.19488	2.99404	2.75646	3.1352	2.86097	2.80616	3.45947	3.16202	3.28733	2.26377	2.75245	3.07818
SNORA59A	NC_000001.11		gene	12507246	12507397	+	677885	Dbxref=GeneID:677885,HGNC:HGNC:32653	SNORA59A	small nucleolar RNA%2C H/ACA box 59A				0	0	0	0	0	0	0	0	0	0	0	0	0	0	0	0	0	0	0	0	0	0	0	0
LINC02766	NC_000001.11		gene	12525256	12531132	+	105376744	Dbxref=GeneID:105376744,HGNC:HGNC:54286	LINC02766	gbkey=Gene				0	0	0	0.0357361	0	0	0.015527	0	0	0.0189585	0.057089	0	0	0	0	0	0	0	0	0	0	0	0	0
DHRS3	NC_000001.11	chromosome 1	gene	12567910	12618210	-	9249	Dbxref=GeneID:9249,HGNC:HGNC:17693,MIM:612830	DHRS3	dehydrogenase/reductase 3	XP_006711099.1	186	short-chain dehydrogenase/reductase 3 isoform X2	2.85364	3.15028	2.1317	3.89735	3.27912	6.1016	8.36547	5.45393	10.1223	5.19277	5.95961	5.69558	24.2125	18.997	15.4558	20.7078	19.554	17.648	28.3263	32.7031	24.0966	35.7742	32.061	27.8692
RNU6ATAC18P	NC_000001.11		pseudogene	12569972	12570072	-	106479551	Dbxref=GeneID:106479551,HGNC:HGNC:46917	RNU6ATAC18P	RNA%2C U6atac small nuclear 18%2C pseudogene				0	0	0	0	0	0	0	0	0	0	0	0	0	0	20.6832	0	0	0	0	0	0	0	0	0
AADACL4	NC_000001.11	chromosome 1	gene	12644085	12667076	+	343066	Dbxref=GeneID:343066,HGNC:HGNC:32038	AADACL4	arylacetamide deacetylase like 4	NP_001013652.1	407	arylacetamide deacetylase-like 4	0	0	0	0	0	0	0	0	0	0	0	0	0	0	0	0	0	0	0	0	0	0	0	0
AADACL3	NC_000001.11	chromosome 1	gene	12716110	12728760	+	126767	Dbxref=GeneID:126767,HGNC:HGNC:32037	AADACL3	arylacetamide deacetylase like 3	NP_001096640.2	407	arylacetamide deacetylase-like 3	0	0	0	0	0	0	0	0	0	0	0	0	0	0	0	0	0	0	0	0	0	0	0	0
CFAP107	NC_000001.11	chromosome 1	gene	12746200	12763699	+	93190	Dbxref=GeneID:93190,HGNC:HGNC:28567	CFAP107	cilia and flagella associated protein 107	NP_689503.3	194	uncharacterized protein C1orf158 isoform 1	0	0	0	0.0194321	0	0	0	0	0	0	0	0	0	0	0	0	0	0	0	0	0	0	0	0
PRAMEF12	NC_000001.11	chromosome 1	gene	12773738	12777906	+	390999	Dbxref=GeneID:390999,HGNC:HGNC:22125	PRAMEF12	PRAME family member 12	NP_001074299.2	483	PRAME family member 12	0	0	0	0	0	0	0	0	0	0	0	0	0	0	0	0	0	0	0	0	0	0	0	0
PRAMEF1	NC_000001.11	chromosome 1	gene	12791397	12796628	+	65121	Dbxref=GeneID:65121,HGNC:HGNC:28840	PRAMEF1	PRAME family member 1	NP_075389.2	474	PRAME family member 1 isoform 1	0	0	0	0	0	0	0.0280236	0	0	0	0	0	0	0	0	0	0	0	0	0	0	0	0	0
LINC01784	NC_000001.11		gene	12822686	12823223	-	105376745	Dbxref=GeneID:105376745,HGNC:HGNC:52574	LINC01784	long intergenic non-protein coding RNA 1784				0	0	0	0	0	0	0	0	0	0	0	0	0	0	0	0	0	0	0	0	0	0	0	0
PRAMEF11	NC_000001.11	chromosome 1	gene	12824380	12831410	-	440560	Dbxref=GeneID:440560,HGNC:HGNC:14086	PRAMEF11	PRAME family member 11	NP_001139816.2	478	PRAME family member 11	0	0	0	0	0	0	0	0	0	0	0	0	0	0	0	0	0	0	0	0	0	0	0	0
PRAMEF30P	NC_000001.11		pseudogene	12838470	12841383	-	441870	Dbxref=GeneID:441870,HGNC:HGNC:51892	PRAMEF30P	PRAME family member 30%2C pseudogene				0	0	0	0	0	0	0	0	0	0	0	0	0	0	0	0	0	0	0	0	0	0	0	0
HNRNPCL1	NC_000001.11	chromosome 1	gene	12847377	12848720	-	343069	Dbxref=GeneID:343069,HGNC:HGNC:29295	HNRNPCL1	heterogeneous nuclear ribonucleoprotein C like 1	NP_001013653.1	293	heterogeneous nuclear ribonucleoprotein C-like 1	0	0	0	0	0	0	0	0	0	0	0	0	0	0	0	0	0	0	0	0	0	0	0	0
PRAMEF2	NC_000001.11	chromosome 1	gene	12857086	12861909	+	65122	Dbxref=GeneID:65122,HGNC:HGNC:28841	PRAMEF2	PRAME family member 2	NP_075390.1	474	PRAME family member 2	0	0	0	0	0	0	0	0	0	0	0	0	0	0	0	0	0	0	0	0	0	0	0	0
PRAMEF4	NC_000001.11	chromosome 1	gene	12879212	12886201	-	400735	Dbxref=GeneID:400735,HGNC:HGNC:31971	PRAMEF4	PRAME family member 4	NP_001009611.2	478	PRAME family member 4	0	0	0	0	0	0	0	0	0	0	0	0	0	0	0	0	0	0	0	0	0	0	0	0
PRAMEF10	NC_000001.11	chromosome 1	gene	12892896	12898270	-	343071	Dbxref=GeneID:343071,HGNC:HGNC:27997	PRAMEF10	PRAME family member 10	NP_001034450.3	474	PRAME family member 10	0	0	0	0	0	0	0	0	0	0	0	0	0	0	0	0	0	0	0	0	0	0	0	0
PRAMEF7	NC_000001.11	chromosome 1	gene	12916610	12920751	+	441871	Dbxref=GeneID:441871,HGNC:HGNC:28415	PRAMEF7	PRAME family member 7	NP_001012277.2	474	PRAME family member 7	0	0	0	0	0	0	0	0	0	0	0	0	0	0	0	0	0	0	0	0	0	0	0	0
RNU6-1072P	NC_000001.11		pseudogene	12922554	12922659	+	106480037	Dbxref=GeneID:106480037,HGNC:HGNC:48035	RNU6-1072P	RNA%2C U6 small nuclear 1072%2C pseudogene				0	0	0	0	0	0	0	0	0	0	0	0	0	0	0	0	0	0	0	0	0	0	0	0
PRAMEF29P	NC_000001.11		pseudogene	12926162	12928882	+	729356	Dbxref=GeneID:729356,HGNC:HGNC:51891	PRAMEF29P	PRAME family member 29%2C pseudogene				0	0	0	0	0	0	0	0	0	0	0	0	0	0	0	0	0	0	0	0	0	0	0	0
PRAMEF6	NC_000001.11	chromosome 1	gene	12938472	12947580	-	440561	Dbxref=GeneID:440561,HGNC:HGNC:30583	PRAMEF6	PRAME family member 6	NP_001010889.1	476	PRAME family member 6	0	0	0	0	0	0	0	0	0	0	0	0	0	0	0	0	0	0	0	0	0	0	0	0
PRAMEF28P	NC_000001.11		pseudogene	13029364	13032130	+	102724742	Dbxref=GeneID:102724742,HGNC:HGNC:51890	PRAMEF28P	gbkey=Gene				0	0	0	0	0	0	0	0	0	0	0	0	0	0	0	0	0	0	0	0	0	0	0	0
PRAMEF27	NC_000001.11	chromosome 1	gene	13049476	13056575	-	101929983	Dbxref=GeneID:101929983,HGNC:HGNC:51234	PRAMEF27	PRAME family member 27	NP_001287820.1	478	PRAME family member 27	0	0	0	0	0	0	0	0	0	0	0	0	0	0	0	0	0	0	0	0	0	0	0	0
HNRNPCL3	NC_000001.11	chromosome 1	gene	13060769	13062878	+	649330	Dbxref=GeneID:649330,HGNC:HGNC:51235	HNRNPCL3	heterogeneous nuclear ribonucleoprotein C like 3	NP_001369287.1	293	heterogeneous nuclear ribonucleoprotein C-like 3	0	0	0	0	0	0	0	0	0	0	0	0	0	0	0	0	0	0	0	0	0	0	0	0
PRAMEF25	NC_000001.11	chromosome 1	gene	13070774	13077884	+	441873	Dbxref=GeneID:441873,HGNC:HGNC:49179	PRAMEF25	PRAME family member 25	NP_001297063.1	478	PRAME family member 25	0	0	0	0	0	0	0	0	0	0	0	0	0	0	0	0	0	0	0	0	0	0	0	0
PRAMEF34P	NC_000001.11		pseudogene	13094515	13099717	-	649324	Dbxref=GeneID:649324,HGNC:HGNC:51895	PRAMEF34P	PRAME family member 34%2C pseudogene				0	0	0	0	0	0	0	0	0	0	0	0	0	0	0	0	0	0	0	0	0	0	0	0
PRAMEF35P	NC_000001.11		pseudogene	13104375	13105689	-	100419649	Dbxref=GeneID:100419649,HGNC:HGNC:51896	PRAMEF35P	PRAME family member 35%2C pseudogene				0	0	0	0	0	0	0	0	0	0	0	0	0	0	0	0	0	0	0	0	0	0	0	0
HNRNPCL2	NC_000001.11	chromosome 1	gene	13115488	13116854	-	440563	Dbxref=GeneID:440563,HGNC:HGNC:48813	HNRNPCL2	heterogeneous nuclear ribonucleoprotein C like 2	NP_001130033.3	293	heterogeneous nuclear ribonucleoprotein C-like 2	0	0	0	0	0	0	0	0	0	0	0	0	0	0	0	0	0	0	0	0	0	0	0	0
PRAMEF36P	NC_000001.11		pseudogene	13127069	13132274	+	645354	Dbxref=GeneID:645354,HGNC:HGNC:51897	PRAMEF36P	PRAME family member 36%2C pseudogene				0	0	0	0	0	0	0	0	0	0	0	0	0	0	0	0	0	0	0	0	0	0	0	0
PRAMEF26	NC_000001.11	chromosome 1	gene	13148907	13156009	-	645359	Dbxref=GeneID:645359,HGNC:HGNC:49178	PRAMEF26	PRAME family member 26	NP_001293001.1	478	putative PRAME family member 26	0	0	0	0	0	0	0	0	0	0	0	0	0	0	0	0	0	0	0	0	0	0	0	0
HNRNPCL4	NC_000001.11	chromosome 1	gene	13163914	13165631	-	101060301	Dbxref=GeneID:101060301,HGNC:HGNC:51333	HNRNPCL4	heterogeneous nuclear ribonucleoprotein C like 4	NP_001289480.1	293	heterogeneous nuclear ribonucleoprotein C-like 4	0	0	0	0	0	0	0	0	0	0	0	0	0	0	0	0	0	0	0	0	0	0	0	0
PRAMEF9	NC_000001.11	chromosome 1	gene	13171848	13179459	+	343070	Dbxref=GeneID:343070,HGNC:HGNC:27996	PRAMEF9	PRAME family member 9	NP_001010890.2	478	PRAME family member 9	0	0	0	0	0	0	0	0	0	0	0	0	0	0	0	0	0	0	0	0	0	0	0	0
PRAMEF13	NC_000001.11	chromosome 1	gene	13196188	13201409	-	400736	Dbxref=GeneID:400736,HGNC:HGNC:13262	PRAMEF13	PRAME family member 13	NP_001278309.1	474	PRAME family member-like	0	0	0	0	0	0	0	0	0	0	0	0	0	0	0	0	0	0	0	0	0	0	0	0
PRAMEF18	NC_000001.11	chromosome 1	gene	13222695	13226154	-	391003	Dbxref=GeneID:391003,HGNC:HGNC:30693	PRAMEF18	PRAME family member 18	NP_001093320.2	479	PRAME family member 18	0	0	0	0	0	0	0	0	0	0	0	0	0	0	0	0	0	0	0	0	0	0	0	0
PRAMEF31P	NC_000001.11		pseudogene	13245837	13248814	+	100129611	Dbxref=GeneID:100129611,HGNC:HGNC:51893	PRAMEF31P	PRAME family member 31%2C pseudogene				0	0	0	0	0	0	0	0	0	0	0	0	0	0	0	0	0	0	0	0	0	0	0	0
PRAMEF5	NC_000001.11	chromosome 1	gene	13254198	13263435	+	343068	Dbxref=GeneID:343068,HGNC:HGNC:27995	PRAMEF5	PRAME family member 5	NP_001013425.2	476	PRAME family member 5	0	0	0	0	0	0	0	0	0	0	0	0	0	0	0	0	0	0	0	0	0	0	0	0
PRAMEF32P	NC_000001.11		pseudogene	13272907	13275627	-	650236	Dbxref=GeneID:650236,HGNC:HGNC:51894	PRAMEF32P	PRAME family member 32%2C pseudogene				0	0	0	0	0	0	0	0	0	0	0	0	0	0	0	0	0	0	0	0	0	0	0	0
RNU6-771P	NC_000001.11		pseudogene	13279126	13279231	-	106479907	Dbxref=GeneID:106479907,HGNC:HGNC:47734	RNU6-771P	RNA%2C U6 small nuclear 771%2C pseudogene				0	0	0	0	0	0	0	0	0	0	0	0	0	0	0	0	0	0	0	0	0	0	0	0
PRAMEF8	NC_000001.11	chromosome 1	gene	13281223	13285137	-	391002	Dbxref=GeneID:391002,HGNC:HGNC:24074	PRAMEF8	PRAME family member 8	XP_016856758.1	474	PRAME family member 8 isoform X1	0	0	0	0	0	0	0	0	0	0	0	0	0	0	0	0	0	0	0	0	0	0	0	0
PRAMEF33	NC_000001.11	chromosome 1	gene	13303539	13308907	+	645382	Dbxref=GeneID:645382,HGNC:HGNC:49193	PRAMEF33	PRAME family member 33	NP_001278310.1	474	PRAME family member 33	0	0	0	0	0	0	0	0	0	0	0	0	0	0	0	0	0	0	0	0	0	0	0	0
PRAMEF15	NC_000001.11	chromosome 1	gene	13315581	13322598	+	653619	Dbxref=GeneID:653619,HGNC:HGNC:26764	PRAMEF15	PRAME family member 15	NP_001091846.1	478	PRAME family member 15	0	0	0	0	0	0	0	0	0	0	0	0	0	0	0	0	0	0	0	0	0	0	0	0
PRAMEF14	NC_000001.11	chromosome 1	gene	13341892	13347134	-	729528	Dbxref=GeneID:729528,HGNC:HGNC:13576	PRAMEF14	PRAME family member 14	NP_001019832.2	474	PRAME family member 14	0	0	0	0	0	0	0	0	0	0	0	0	0	0	0	0	0	0	0	0	0	0	0	0
PRAMEF19	NC_000001.11	chromosome 1	gene	13368431	13371947	-	645414	Dbxref=GeneID:645414,HGNC:HGNC:24908	PRAMEF19	PRAME family member 19	NP_001093260.3	479	PRAME family member 19	0	0	0	0	0	0	0	0	0	0	0	0	0	0	0	0	0	0	0	0	0	0	0	0
PRAMEF17	NC_000001.11	chromosome 1	gene	13389632	13392629	+	391004	Dbxref=GeneID:391004,HGNC:HGNC:29485	PRAMEF17	PRAME family member 17	NP_001093321.1	474	PRAME family member 17	0	0	0	0	0	0	0	0	0	0	0	0	0	0	0	0	0	0	0	0	0	0	0	0
PRAMEF20	NC_000001.11	chromosome 1	gene	13410450	13421328	+	645425	Dbxref=GeneID:645425,HGNC:HGNC:25224	PRAMEF20	PRAME family member 20	NP_001093322.2	475	PRAME family member 20	0	0	0	0.0452354	0	0	0	0	0	0	0	0	0	0	0	0	0	0	0	0	0	0	0	0
LRRC38	NC_000001.11	chromosome 1	gene	13474973	13514003	-	126755	Dbxref=GeneID:126755,HGNC:HGNC:27005,MIM:615212	LRRC38	leucine rich repeat containing 38	NP_001010847.1	294	leucine-rich repeat-containing protein 38 precursor	0	0	0	0	0	0	0	0	0	0	0	0	0.055958	0.10351	0.197375	0.380785	0.149923	0.300086	0.372852	0.150908	0.174969	0.0591137	0.174456	0.123654
LOC102724856	NC_000001.11		gene	13486844	13493726	+	102724856	Dbxref=GeneID:102724856	LOC102724856	gbkey=Gene				0	0	0	0	0	0	0	0	0	0	0	0	0	0	0	0	0	0	0	0	0	0	0	0
LOC107984918	NC_000001.11		gene	13513220	13517054	+	107984918	Dbxref=GeneID:107984918	LOC107984918	gbkey=Gene				0	0	0	0	0	0	0	0	0	0	0	0	0	0	0	0	0	0	0	0	2.42324e-07	1.05544e-06	0	0
BRWD1P1	NC_000001.11		pseudogene	13554913	13555894	+	106481724	Dbxref=GeneID:106481724,HGNC:HGNC:51528	BRWD1P1	bromodomain and WD repeat domain containing 1 pseudogene 1				0	0	0	0	0	0	0	0	0	0	0	0	0	0	0	0	0	0.0839662	0	0	0	0	0	0
PDPN	NC_000001.11	chromosome 1	gene	13583757	13617957	+	10630	Dbxref=GeneID:10630,HGNC:HGNC:29602,MIM:608863	PDPN	podoplanin	NP_938203.2	236	podoplanin isoform b	0	0.0320804	0	0	0	0.0361469	0	0	0.0240514	0	0	0.0662297	5.43986	8.68117	9.68199	10.5402	6.8082	7.18652	5.236	6.49631	9.38667	6.33084	7.98263	7.05301
LOC107984919	NC_000001.11		gene	13623126	13642847	+	107984919	Dbxref=GeneID:107984919	LOC107984919	gbkey=Gene				0	0	0	0	0	0	0	0	0	0	0	0	0	0	0	0	0	0	0	0	0	0	0	0
RNA5SP41	NC_000001.11		pseudogene	13623184	13623284	-	100873280	Dbxref=GeneID:100873280,HGNC:HGNC:42817	RNA5SP41	RNA%2C 5S ribosomal pseudogene 41				0	0	0	0	0	0	0	0	0	0	0	0	0	0	0	0	0	0	0	0	0	0	0	0
LOC105378612	NC_000001.11		gene	13670194	13674718	+	105378612	Dbxref=GeneID:105378612	LOC105378612	gbkey=Gene				0	0	0	0	0	0	0	0	0	0	0	0.0822582	0	0	0	0	0	0	0	0	0	0	0	0
LOC105376756	NC_000001.11		gene	13687103	13691892	-	105376756	Dbxref=GeneID:105376756	LOC105376756	gbkey=Gene				0	0	0	0	0	0	0	0	0.251988	0	0	0	0	0	0	0	0	0	0	0	0	0	0	0
PRDM2	NC_000001.11	chromosome 1	gene	13698874	13825079	+	7799	Dbxref=GeneID:7799,HGNC:HGNC:9347,MIM:601196	PRDM2	PR/SET domain 2	XP_016857753.1	310	PR domain zinc finger protein 2 isoform X5	36.1101	31.7221	26.7136	20.9804	37.7983	16.3421	13.7375	16.1863	16.3294	40.5416	34.8031	29.2266	7.18922	8.34812	6.79635	8.83197	9.53085	9.2994	5.94954	7.44954	6.38459	7.55907	8.33832	8.73249
KAZN	NC_000001.11	chromosome 1	gene	13893386	15118043	+	23254	Dbxref=GeneID:23254,HGNC:HGNC:29173,MIM:618301	KAZN	kazrin%2C periplakin interacting protein	XP_005245852.1	873	kazrin isoform X3	21.6339	16.7808	18.3693	17.4184	16.4381	12.0989	28.1277	34.6972	34.8935	18.1325	16.9045	16.7137	16.7232	14.659	14.6758	14.0099	11.4246	10.9747	10.7952	11.093	11.5516	7.54967	10.5843	9.14648
RNU6-1265P	NC_000001.11		pseudogene	14124233	14124335	-	106481579	Dbxref=GeneID:106481579,HGNC:HGNC:48228	RNU6-1265P	RNA%2C U6 small nuclear 1265%2C pseudogene				0	0	0	0	0	0	0	0	0	0	0	0	0	0	0	0	0	0	0	0	0	0	0	0
LOC107985467	NC_000001.11		gene	14214243	14221488	+	107985467	Dbxref=GeneID:107985467	LOC107985467	gbkey=Gene				0	0	0	0	0.022166	0	0	0.0297399	0	0	0	0	0	0	0.0320816	0	0	0	0	0	0	0	0	0
LOC107985468	NC_000001.11		gene	14222028	14254889	-	107985468	Dbxref=GeneID:107985468	LOC107985468	gbkey=Gene				0	0	0	0	0	0	0	0.280082	0.284904	0	0	0	0	0	0	0	0	0	0	0	0	0	0	0
KAZN-AS1	NC_000001.11		gene	14348955	14419973	-	105376762	Dbxref=GeneID:105376762,HGNC:HGNC:53610	KAZN-AS1	KAZN antisense RNA 1				0	0.0702587	0	0	0	0	0	0	0	0	0	0	0	0	0	0	0	0	0	0	0	0	0	0
TBCAP2	NC_000001.11		pseudogene	14691937	14692400	-	494541	Dbxref=GeneID:494541,HGNC:HGNC:42631	TBCAP2	tubulin folding cofactor A pseudogene 2				0	0	0	0	0	0	0	0	0	0	0	0	0	0	0	0	0	0	0	0	0	0	0	0
LOC105376759	NC_000001.11		gene	14801092	14818118	-	105376759	Dbxref=GeneID:105376759	LOC105376759	gbkey=Gene				0	0	0	0	0	0	0.0232729	0	0	0	0	0	0.0710956	0	0.0137154	0.0122124	0	0	0	0	0	0	0	0
LOC107985469	NC_000001.11		gene	14886750	14911575	-	107985469	Dbxref=GeneID:107985469	LOC107985469	gbkey=Gene				0	0	0.0271907	0.0299294	0	0	0.0260183	0.0284281	0	0	0	0	0	0.0241238	0	0	0	0	0	0	0	0	0	0
TMEM51-AS1	NC_000001.11		gene	15111815	15152464	-	200197	Dbxref=GeneID:200197,HGNC:HGNC:26301	TMEM51-AS1	TMEM51 antisense RNA 1				0.127332	0.327909	0.150888	0.229204	0.0604332	0.0655647	0.145466	0.0986636	0.240431	0.234179	0.250393	0.171712	3.94306e-134	4.54051e-154	0.079241	0.0327082	0.0673427	1.25597e-25	0.0321969	0.0386768	0.0603576	0.0264732	0.063279	3.30864e-66
TMEM51	NC_000001.11	chromosome 1	gene	15152418	15220478	+	55092	Dbxref=GeneID:55092,HGNC:HGNC:25488	TMEM51	transmembrane protein 51	XP_016857079.1	253	transmembrane protein 51 isoform X1	31.4795	25.018	26.9982	13.7154	17.0594	16.3599	19.697	30.109	33.2005	23.4938	23.6249	17.6234	10.1363	12.0951	12.8248	12.0923	11.1589	10.2876	10.7252	10.4104	12.9451	13.4767	11.7557	11.8716
TMEM51-AS2	NC_000001.11		gene	15164192	15171624	-	727684	Dbxref=GeneID:727684,HGNC:HGNC:32332	TMEM51-AS2	TMEM51 antisense RNA 2				0.260211	0.336898	0	0	0	0	0	0	0	0	0	0.347685	0	0.233325	0	0	0	0	0	0	0	0	0	0
MFFP1	NC_000001.11		pseudogene	15191757	15193125	-	100420251	Dbxref=GeneID:100420251,HGNC:HGNC:54537	MFFP1	MFF pseudogene 1				0.0681394	0	0	0	0	0	0.0658972	0	0	0.241382	0	0	0.0660609	0	0	0.0691589	0	0	0.0733615	0	0.0826236	0.139574	0	0
ZBTB2P1	NC_000001.11		pseudogene	15226364	15227243	+	100421184	Dbxref=GeneID:100421184,HGNC:HGNC:54544	ZBTB2P1	ZBTB2 pseudogene 1				0	0.108225	0	0.185983	0	0	0	0	0	0.0987052	0.0990239	0.11169	0	0.0749532	0	0	0	0.0965768	0	0	0	0	0	0
FHAD1	NC_000001.11	chromosome 1	gene	15236560	15400283	+	114827	Dbxref=GeneID:114827,HGNC:HGNC:29408	FHAD1	forkhead associated phosphopeptide binding domain 1	XP_011538883.1	1496	forkhead-associated domain-containing protein 1 isoform X6	1.00159	0.84435	1.1511	0.882122	1.07	0.676587	1.48715	1.19395	1.21962	0.738749	0.951152	0.947822	0.119942	0.0212444	0.0540019	0.0961877	0.0984562	0.0234995	0.0257593	0.0743342	0.108556	0.0118431	0.0954811	0.0522246
FHAD1-AS1	NC_000001.11		gene	15326680	15343883	-	101927417	Dbxref=GeneID:101927417,HGNC:HGNC:41241	FHAD1-AS1	FHAD1 antisense RNA 1				0	0.0757864	0.0632746	0.155218	0.104053	0.05693	0.180035	0.229453	0.129896	0.0489466	0.0255348	0.0535351	0	0.0174862	6.81998e-108	0	0	0	0	0	0	0	0	0
EFHD2-AS1	NC_000001.11		gene	15388358	15413823	-	101927441	Dbxref=GeneID:101927441,HGNC:HGNC:55801	EFHD2-AS1	gbkey=Gene				0.0291707	0.22229	0	0.0221742	0.0787742	0.0729577	0	0.083669	0.0214246	0	0	0.114428	0.0282809	0.0440296	0.0570064	0	0	0	0.12876	0.155569	0.0593214	0.0502905	0.0695539	0.119189
EFHD2	NC_000001.11	chromosome 1	gene	15409888	15430339	+	79180	Dbxref=GeneID:79180,HGNC:HGNC:28670,MIM:616450	EFHD2	EF-hand domain family member D2	NP_077305.2	240	EF-hand domain-containing protein D2	69.1396	57.9812	57.8493	51.2503	36.1272	45.9996	54.3659	57.0675	67.6043	42.9637	47.7971	41.2599	51.3589	51.2205	53.8291	59.0404	46.6402	50.036	108.108	90.4211	115.021	59.4827	76.8481	71.2926
CTRC	NC_000001.11	chromosome 1	gene	15438442	15449247	+	11330	Dbxref=GeneID:11330,HGNC:HGNC:2523,MIM:601405	CTRC	chymotrypsin C	XP_011538852.1	280	chymotrypsin-C isoform X1	0.0173021	0.116993	0.0365282	0.160843	0	0	0	0	0.0388483	0.170727	0.0642259	0.144887	0	0	0	0	0	0	0	0	0.0209799	0	0.0182049	0
CELA2A	NC_000001.11	chromosome 1	gene	15456732	15472091	+	63036	Dbxref=GeneID:63036,HGNC:HGNC:24609,MIM:609443	CELA2A	chymotrypsin like elastase 2A	NP_254275.1	269	chymotrypsin-like elastase family member 2A preproprotein	0	0	0	0.0883103	0	0	0	0	0	0	0	0.212135	0	0	0	0.0805701	0	0	0	0	0	0	0	0
LOC105376767	NC_000001.11		gene	15463533	15467379	-	105376767	Dbxref=GeneID:105376767	LOC105376767	gbkey=Gene				0.054266	0	0	0	0	0.0791645	0	0	0	0	0.128571	0.145016	0	0	0.0618561	0.110156	0	0	0	0	0	0	0.0546734	0
CELA2B	NC_000001.11	chromosome 1	gene	15476104	15491395	+	51032	Dbxref=GeneID:51032,HGNC:HGNC:29995,MIM:609444	CELA2B	chymotrypsin like elastase 2B	NP_056933.3	269	chymotrypsin-like elastase family member 2B preproprotein	0.0794934	0	0	0	0	0	0	0.083998	0	0	0	0	0.0770687	0	0.090612	0	0.165186	0	0	0	0.0963912	0	0	0
CASP9	NC_000001.11	chromosome 1	gene	15491401	15524912	-	842	Dbxref=GeneID:842,HGNC:HGNC:1511,MIM:602234	CASP9	caspase 9	NP_001264983.1	266	caspase-9 isoform beta	17.4196	15.3036	15.69	9.11201	11.1171	11.7815	9.96171	8.77487	8.35425	12.4226	11.5548	15.2072	13.2978	10.7465	13.0769	8.2153	7.90699	7.84214	16.8898	16.4649	14.8323	10.6315	10.0558	9.84007
DNAJC16	NC_000001.11	chromosome 1	gene	15526848	15571733	+	23341	Dbxref=GeneID:23341,HGNC:HGNC:29157	DNAJC16	DnaJ heat shock protein family (Hsp40) member C16	NP_056106.1	782	dnaJ homolog subfamily C member 16 isoform 1 precursor	9.87472	10.0676	8.77249	6.57692	10.2812	6.02741	10.8243	10.1641	9.80795	10.212	7.16718	8.68471	4.37956	4.49694	3.9841	5.04669	4.76604	4.78871	5.41061	4.67237	4.56334	3.60383	3.77074	4.05115
SCARNA21B	NC_000001.11		gene	15542166	15542304	+	107397391	Dbxref=GeneID:107397391,HGNC:HGNC:52237	SCARNA21B	small Cajal body-specific RNA 21B				0	0	0	0	0	0	0	0	0	0	0	0	0	0	0	0	0	0	0	0	0	0	0	0
AGMAT	NC_000001.11	chromosome 1	gene	15571699	15585051	-	79814	Dbxref=GeneID:79814,HGNC:HGNC:18407,MIM:617887	AGMAT	agmatinase	NP_079034.3	352	agmatinase, mitochondrial precursor	3.86428	3.91107	3.52884	7.59398	4.20201	5.95208	7.49322	6.88143	7.18966	5.04946	6.06496	6.89315	3.00474	2.97252	3.19737	2.1701	2.54757	2.49295	3.52687	3.48746	2.92559	1.84828	1.77866	1.65994
CHCHD2P6	NC_000001.11		pseudogene	15604528	15605314	+	645317	Dbxref=GeneID:645317,HGNC:HGNC:39590	CHCHD2P6	coiled-coil-helix-coiled-coil-helix domain containing 2 pseudogene 6				0.290558	0.501583	0.293658	0.323236	0.152555	0	0.84299	0.818726	0.520514	0.114366	0.114735	0.258821	0.469492	0.434227	0.331197	0.196604	0	0.1119	0.625651	0.303871	0.352321	0.198389	0.0975796	0.207493
RNU7-179P	NC_000001.11		pseudogene	15608078	15608145	-	106479092	Dbxref=GeneID:106479092,HGNC:HGNC:45713	RNU7-179P	RNA%2C U7 small nuclear 179 pseudogene				0	0	0	0	0	0	0	0	0	0	0	0	0	0	0	0	0	0	0	0	0	0	0	0
CD24P1	NC_000001.11		pseudogene	15609982	15614946	-	935	Dbxref=GeneID:935,HGNC:HGNC:1646	CD24P1	CD24 molecule pseudogene 1				0	0	0	0	0	0	0	0.0474903	0.048308	0	0	0	0	0	0	0	0	0.0519261	0	0	0	0	0	0
DDI2	NC_000001.11	chromosome 1	gene	15617458	15669044	+	84301	Dbxref=GeneID:84301,HGNC:HGNC:24578	DDI2	DNA damage inducible 1 homolog 2	NP_115717.3	399	protein DDI1 homolog 2	17.2409	21.6732	17.5485	13.7822	16.522	11.733	14.1752	14.5528	13.1541	16.9346	14.0953	20.4554	2.96126	2.70255	3.44488	3.74248	3.90035	3.52613	3.01378	3.62158	3.37188	3.47709	3.63641	3.49679
RSC1A1	NC_000001.11	chromosome 1	gene	15659713	15662033	+	6248	Dbxref=GeneID:6248,HGNC:HGNC:10458,MIM:601966	RSC1A1	regulator of solute carriers 1	NP_006502.1	617	regulatory solute carrier protein family 1 member 1	6.68056	7.34515	6.30416	0.000379515	7.01015	2.35329	4.75877	7.41141	7.85205	4.87119	3.09068	1.84793	1.97011	3.00968	1.79584	1.66364	1.91758	2.33089	2.90983	1.64062	2.73844	1.1821	1.49976	1.00895
PLEKHM2	NC_000001.11	chromosome 1	gene	15681506	15734769	+	23207	Dbxref=GeneID:23207,HGNC:HGNC:29131,MIM:609613	PLEKHM2	pleckstrin homology and RUN domain containing M2	XP_016856246.1	1032	pleckstrin homology domain-containing family M member 2 isoform X1	47.4434	39.722	38.8136	46.0314	39.3708	40.6723	51.1536	49.7407	50.9292	41.285	49.3863	41.7566	26.5415	28.5755	22.9694	27.3645	27.4783	26.6334	30.3707	30.927	30.1563	32.951	32.6099	31.5044
SLC25A34	NC_000001.11	chromosome 1	gene	15735088	15741392	+	284723	Dbxref=GeneID:284723,HGNC:HGNC:27653,MIM:610817	SLC25A34	solute carrier family 25 member 34	NP_997231.1	304	solute carrier family 25 member 34	1.48184	1.29152	0.998192	3.22633	1.91217	0.875943	0.754379	0.642227	0.418401	2.71629	2.56799	3.95677	0.110273	0.133761	0.0441988	0.0787115	0.144839	0.143638	0.041747	0.121657	0.104214	0.0595696	0.1172	0.145375
SLC25A34-AS1	NC_000001.11		gene	15740051	15749890	-	110806303	Dbxref=GeneID:110806303,HGNC:HGNC:53623	SLC25A34-AS1	SLC25A34 and TMEM82 antisense RNA 1				5.40558e-160	2.87447e-15	1.88661e-106	5.55462e-127	1.8153e-196	1.43742e-187	1.53396e-190	2.00028e-89	1.13427e-99	0	0.277794	0	0.0169762	0	0	0	0.000151392	0	0	0	0	0	0	0
TMEM82	NC_000001.11	chromosome 1	gene	15742499	15747982	+	388595	Dbxref=GeneID:388595,HGNC:HGNC:32350	TMEM82	transmembrane protein 82	NP_001013663.1	343	transmembrane protein 82	0.0457034	0	0	0	0	0.133346	0.088399	0	0	0	0	0	0	0	0	0	0	0	0	0	0	0	0	0
FBLIM1	NC_000001.11	chromosome 1	gene	15756170	15786590	+	54751	Dbxref=GeneID:54751,HGNC:HGNC:24686,MIM:607747	FBLIM1	filamin binding LIM protein 1	XP_016857014.1	373	filamin-binding LIM protein 1 isoform X2	7.83863	6.72584	6.99781	13.1146	10.1324	16.9965	31.4261	25.8957	30.3696	13.3012	24.0931	15.329	16.8978	16.8423	16.2581	17.7479	15.9306	14.7996	26.3159	24.8258	29.0861	20.5606	21.7433	20.1998
RPL12P14	NC_000001.11		pseudogene	15792727	15793339	+	729500	Dbxref=GeneID:729500,HGNC:HGNC:36495	RPL12P14	ribosomal protein L12 pseudogene 14				0.137741	0	0	0.306464	0.433918	0.803757	0	0.145546	0	0.813238	0.979036	1.28831	0.667697	0.370526	0.157006	0	0.286224	0.318281	0.148297	0	0.66808	0.282143	0	0.29509
UQCRHL	NC_000001.11	chromosome 1	gene	15807374	15807649	-	440567	Dbxref=GeneID:440567,HGNC:HGNC:51714	UQCRHL	ubiquinol-cytochrome c reductase hinge protein like	NP_001083060.1	91	cytochrome b-c1 complex subunit 6-like, mitochondrial	20.0418	13.4215	20.2557	29.9841	20.6827	40.3275	12.0304	18.2565	14.1138	24.4819	22.1049	28.626	26.8007	24.7876	28.3593	39.2805	25.8497	26.3494	29.0184	15.1781	27.6541	39.6373	31.3328	28.8713
RPS16P1	NC_000001.11		pseudogene	15828212	15828733	+	441876	Dbxref=GeneID:441876,HGNC:HGNC:36462	RPS16P1	ribosomal protein S16 pseudogene 1				14.8487	12.8165	14.1138	21.4349	18.3767	26.0454	11.9667	14.9429	11.7802	17.3249	14.4491	20.785	1.19964	0.63402	1.00747	1.2559	0.918314	0.612699	0.951586	1.47896	1.92911	0.905221	1.24668	1.89352
SPEN-AS1	NC_000001.11		gene	15834215	15848147	-	729614	Dbxref=GeneID:729614,HGNC:HGNC:55937	SPEN-AS1	SPEN antisense RNA 1				2.75874	2.58445	2.99219	2.02106	2.261	2.61757	3.62236	5.00064	4.38761	2.51602	1.80676	2.30757	1.76132	1.46813	1.25273	2.16262	1.77106	1.65845	1.47301	1.10246	1.30543	1.01073	1.22025	1.27334
SPEN	NC_000001.11	chromosome 1	gene	15847707	15940456	+	23013	Dbxref=GeneID:23013,HGNC:HGNC:17575,MIM:613484	SPEN	spen family transcriptional repressor	NP_055816.2	3664	msx2-interacting protein	19.1779	18.9202	10.6571	18.2638	15.2278	2.56978	14.0763	14.8878	14.7259	19.5155	12.5834	16.9054	9.05694	9.59491	7.5436	10.2758	11.0422	11.8979	9.69991	10.9307	10.5627	4.94731	8.11334	8.22928
ZBTB17	NC_000001.11	chromosome 1	gene	15939933	15976132	-	7709	Dbxref=GeneID:7709,HGNC:HGNC:12936,MIM:604084	ZBTB17	zinc finger and BTB domain containing 17	NP_001311067.1	740	zinc finger and BTB domain-containing protein 17 isoform 5	19.3663	14.5743	18.1313	18.0623	21.5503	19.0919	17.6076	17.8706	19.1338	19.0002	17.7221	14.7672	11.4126	10.6943	8.42714	11.4981	12.7975	12.013	9.72213	9.16973	10.4033	11.813	10.7793	9.85767
SRARP	NC_000001.11	chromosome 1	gene	16004236	16008807	+	149563	Dbxref=GeneID:149563,HGNC:HGNC:28339,MIM:619448	SRARP	steroid receptor associated and regulated protein	NP_849162.1	169	steroid receptor-associated and regulated protein	0	0	0	0.0667571	0	0	0	0	0	0	0	0	0	0	0.0228004	0	0	0	0	0	0	0	0	0
HSPB7	NC_000001.11	chromosome 1	gene	16014029	16019594	-	27129	Dbxref=GeneID:27129,HGNC:HGNC:5249,MIM:610692	HSPB7	heat shock protein family B (small) member 7	NP_001336611.1	245	heat shock protein beta-7 isoform 1	0.269111	0.166064	0.26892	0.120585	0.242427	0.158125	0.148845	0.16266	0.16543	0.15145	0.151938	0.152309	0	0.0497579	0	0.078106	0.0310012	0.0344741	0.0597443	0.0268269	0	0	0	0.0549548
CLCNKA	NC_000001.11	chromosome 1	gene	16022036	16034050	+	1187	Dbxref=GeneID:1187,HGNC:HGNC:2026,MIM:602024	CLCNKA	chloride voltage-gated channel Ka	NP_004061.3	687	chloride channel protein ClC-Ka isoform 1	0.54608	0.610221	0.47602	0.469424	0.0827462	0.398088	0.432785	0.638412	0.399792	0.439473	0.342302	0.63178	0.203735	0.289191	0.0898236	0.106643	0.0545816	0.0303449	0.169687	0.0549402	0.0955525	0.134515	0.0793933	0.056272
LOC440568	NC_000001.11		pseudogene	16034510	16040031	-	440568	Dbxref=GeneID:440568	LOC440568	family with sequence similarity 131 member C pseudogene				0.629089	0.43857	0.342355	1.02285	0.381113	0.282378	0.467991	0.664737	0.936251	0.62856	0.859894	1.03454	0.0469154	0.130174	0.16548	0.147347	0.301671	0.223638	0.0521001	0.0506088	0.234712	0.148685	0.341283	0.25918
CLCNKB	NC_000001.11	chromosome 1	gene	16043782	16057326	+	1188	Dbxref=GeneID:1188,HGNC:HGNC:2027,MIM:602023	CLCNKB	chloride voltage-gated channel Kb	NP_000076.2	687	chloride channel protein ClC-Kb isoform 1	1.15919	1.13083	0.930279	1.29575	1.49552	1.44078	1.08517	1.30728	0.846826	1.08717	1.52661	1.72995	0.529984	0.480001	0.773504	0.322128	0.298933	0.166208	0.495623	0.270809	0.593086	0.235737	0.492788	0.215736
FAM131C	NC_000001.11	chromosome 1	gene	16057769	16073651	-	348487	Dbxref=GeneID:348487,HGNC:HGNC:26717	FAM131C	family with sequence similarity 131 member C	NP_872429.2	280	protein FAM131C	1.71902	1.93533	1.24637	3.86627	1.94246	1.47193	3.75859	1.8954	3.45439	2.51526	2.87753	2.59648	1.15936	1.1393	0.894532	1.06201	0.893024	0.906691	1.20702	1.13339	1.22347	0.650651	1.16716	0.880658
EPHA2	NC_000001.11	chromosome 1	gene	16124337	16156104	-	1969	Dbxref=GeneID:1969,HGNC:HGNC:3386,MIM:176946	EPHA2	EPH receptor A2	NP_004422.2	976	ephrin type-A receptor 2 isoform 1 precursor	51.6204	41.4892	39.012	55.4361	47.7188	31.5734	86.1794	80.5944	84.7198	50.8677	53.3419	48.2465	34.8131	42.6547	50.5895	114.241	83.2726	80.5255	217.218	187.705	257.125	165.543	290.223	286.454
EPHA2-AS1	NC_000001.11		gene	16154996	16168216	+	101927479	Dbxref=GeneID:101927479,HGNC:HGNC:40216	EPHA2-AS1	gbkey=Gene				1.44336	0.45777	0.790547	1.27604	1.35206	1.53762	2.20478	3.48424	4.00476	1.90172	1.55477	0.879052	1.54745	1.23738	1.2439	1.92903	3.10304	3.00715	1.87779	1.60768	2.46232	3.3329	2.95312	3.66292
ARHGEF19	NC_000001.11	chromosome 1	gene	16197854	16212700	-	128272	Dbxref=GeneID:128272,HGNC:HGNC:26604,MIM:612496	ARHGEF19	Rho guanine nucleotide exchange factor 19	NP_694945.2	802	rho guanine nucleotide exchange factor 19	6.32963	6.64355	5.9838	8.94439	4.26212	4.95448	10.5259	8.50373	9.9	4.19313	5.43059	5.73649	7.70942	7.48458	5.10214	3.21172	3.06152	2.6899	12.1028	8.95958	9.06967	4.32751	3.48185	3.94642
ANO7L1	NC_000001.11		pseudogene	16215438	16227316	-	101927546	Dbxref=GeneID:101927546,HGNC:HGNC:32248	ANO7L1	gbkey=Gene				0.987938	1.42971	1.30245	1.00486	0.538927	0.523688	0.694547	0.554382	0.652244	0.755026	1.28153	0.551276	1.45876	1.13453	1.1726	1.25989	1.19003	0.716088	0.54679	0.376911	1.06275	0.78293	0.859144	0.813315
CPLANE2	NC_000001.11	chromosome 1	gene	16231692	16237445	-	79363	Dbxref=GeneID:79363,HGNC:HGNC:28127	CPLANE2	ciliogenesis and planar polarity effector 2	NP_112169.2	258	ciliogenesis and planar polarity effector 2	1.70844	1.49877	1.21175	0.459931	0.220759	0.120625	2.19906	2.15266	1.68865	0.683468	0.783628	0.515416	2.4851	1.557	1.69653	1.09101	1.03093	1.14639	2.60413	1.77274	2.00526	1.24379	1.74945	0.930007
MT1XP1	NC_000001.11		pseudogene	16241080	16241440	-	645652	Dbxref=GeneID:645652,HGNC:HGNC:7442	MT1XP1	metallothionein 1X pseudogene 1				7.06703	4.57487	4.64259	2.35855	5.00916	3.60834	4.10069	5.22724	5.31724	9.59666	11.7206	8.49843	1.71287	3.16842	2.01387	1.79319	5.50695	4.49073	6.84777	6.65177	5.57002	3.98085	6.76407	7.19155
FBXO42	NC_000001.11	chromosome 1	gene	16246840	16352480	-	54455	Dbxref=GeneID:54455,HGNC:HGNC:29249,MIM:609109	FBXO42	F-box protein 42	XP_006710761.1	717	F-box only protein 42 isoform X1	4.95824	4.3354	4.15028	4.10309	5.06246	3.49886	3.58856	2.60693	3.40169	5.62889	5.31364	6.21112	11.9818	12.9592	12.011	18.7712	16.4263	15.7832	18.2382	17.4183	20.9349	18.134	24.5042	23.0877
SZRD1	NC_000001.11	chromosome 1	gene	16367242	16398145	+	26099	Dbxref=GeneID:26099,HGNC:HGNC:30232	SZRD1	SUZ RNA binding domain containing 1	NP_001108072.1	152	SUZ domain-containing protein 1 isoform 1	44.4581	42.8857	39.3826	49.194	42.2078	38.8974	36.0034	36.3632	37.2379	36.959	37.526	35.288	71.8038	71.2213	60.7029	73.2005	72.7842	77.4926	61.0097	67.3118	57.6478	63.6204	65.4247	57.5019
RPL22P3	NC_000001.11		pseudogene	16369093	16369551	-	729662	Dbxref=GeneID:729662,HGNC:HGNC:36804	RPL22P3	ribosomal protein L22 pseudogene 3				0	0	0	0.244641	0	0	0	0.23237	0.23637	0.259673	0	0	0	0.197186	0.250666	0	0.456967	0	0	0	0	0	0	0
SPATA21	NC_000001.11	chromosome 1	gene	16395606	16437842	-	374955	Dbxref=GeneID:374955,HGNC:HGNC:28026	SPATA21	spermatogenesis associated 21	NP_940948.1	469	spermatogenesis-associated protein 21 isoform 1	0.0661148	5.1962e-43	0.0493614	0.243222	2.94145e-51	0.0363143	5.61244e-50	3.58038e-59	5.939e-46	0.0390164	3.7986e-50	0.124342	0.0745017	1.72519e-53	2.80499e-46	0.0224037	0.0259765	0.0580031	0.0711479	4.24146e-51	0.0288779	0.0522443	0.0559178	0.0243066
NECAP2	NC_000001.11	chromosome 1	gene	16440724	16460078	+	55707	Dbxref=GeneID:55707,HGNC:HGNC:25528,MIM:611624	NECAP2	NECAP endocytosis associated 2	NP_001138749.1	273	adaptin ear-binding coat-associated protein 2 isoform 2	21.4774	22.0435	20.7646	16.6461	19.0389	19.3759	17.892	17.2182	19.0916	17.3937	17.897	17.551	28.2248	27.2523	33.1269	44.5857	30.9282	31.6192	40.538	34.4615	42.8214	37.6277	41.8283	43.1535
LINC01772	NC_000001.11		gene	16460948	16468481	+	107984921	Dbxref=GeneID:107984921,HGNC:HGNC:52562	LINC01772	long intergenic non-protein coding RNA 1772				0.34163	0.388042	0.241046	0.594466	0.490214	0.223912	0.180951	0.186525	0.302757	0.749304	0.74501	0.723443	0.226477	0.186079	0.313634	0.324833	0.319278	0.596594	0.175919	0.0934122	0.059762	0.132972	0.368009	0.145742
CROCCP3	NC_000001.11		pseudogene	16467436	16492701	-	114819	Dbxref=GeneID:114819,HGNC:HGNC:29405	CROCCP3	CROCC pseudogene 3				0.198534	0.183922	0.191118	0.146543	0.136191	6.6358e-58	0.235142	0.209716	0.140563	0.289939	0.149905	0.246751	0.58024	0.688358	0.348066	0.464041	0.570498	0.651347	0.440488	0.324148	0.590941	0.281743	0.359001	0.358188
RNU1-1	NC_000001.11		gene	16514122	16514285	-	26871	Dbxref=GeneID:26871,HGNC:HGNC:10120	RNU1-1	RNA%2C U1 small nuclear 1				0	0	0	0	0	0	0	0	0	0	0	0	0	0	0	0	0	0	0	0	0	0	0	0
TRN-GTT5-1	NC_000001.11		gene	16520585	16520658	-	107985757	Dbxref=GeneID:107985757,HGNC:HGNC:38582	TRN-GTT5-1	gbkey=Gene				0	0	0	0	0	0	0	0	0	0	0	0	0	0	0	0	0	0	0	0	0	0	0	0
LINC01783	NC_000001.11		gene	16533891	16535652	-	100132147	Dbxref=GeneID:100132147,HGNC:HGNC:52573	LINC01783	long intergenic non-protein coding RNA 1783				0	0	0.0853084	0	0	0	0	0	0	0	0	0	0.286416	0.189216	0.14432	0.0856707	0.0438495	0.0975214	0	0.0441377	0	0.0432244	0.127562	0.0904158
RNU1-6P	NC_000001.11		pseudogene	16534081	16534224	-	106480152	Dbxref=GeneID:106480152,HGNC:HGNC:48305	RNU1-6P	RNA%2C U1 small nuclear 6%2C pseudogene				0	0	0	0	0	0	0	0	0	0	0	0	0	0	0	0	0	0	0	0	0	0	0	0
TRE-TTC4-1	NC_000001.11		gene	16535279	16535350	-	107985758	Dbxref=GeneID:107985758,HGNC:HGNC:38581	TRE-TTC4-1	gbkey=Gene				0	0	0	0	0	0	0	0	0	0	0	0	0	0	0	0	0	0	0	0	0	0	0	0
TRG-CCC1-1	NC_000001.11		gene	16545939	16546009	-	7195	Dbxref=GeneID:7195,HGNC:HGNC:38580,MIM:189911	TRG-CCC1-1	gbkey=Gene				0	0	0	0	0	0	0	0	0	0	0	0	0	0	0	0	0	0	0	0	0	0	0	0
TRV-CAC11-1	NC_000001.11		pseudogene	16547665	16547737	-	100189486	Dbxref=GeneID:100189486,HGNC:HGNC:38578	TRV-CAC11-1	tRNA-Val (anticodon CAC) 11-1				0	0	0	0	0	0	0	0	0	0	0	0	0	0	0	0	0	0	0	0	0	0	0	0
PDE4DIPP8	NC_000001.11		pseudogene	16548651	16551230	-	100421267	Dbxref=GeneID:100421267,HGNC:HGNC:55099	PDE4DIPP8	PDE4DIP pseudogene 8				0	0	0	0	0	0	0	0	0	0.0281765	0	0	0	0	0	0	0	0	0.0256904	0	0	0	0	0
LOC101056699	NC_000001.11		pseudogene	16553462	16553533	+	101056699	Dbxref=GeneID:101056699	LOC101056699	tRNA-Lys (CTT) 7-1				0	0	0	0	0	0	0	0	0	0	0	0	0	0	0	0	0	0	0	0	0	0	0	0
NBPF1	NC_000001.11	chromosome 1	gene	16562323	16613564	-	55672	Dbxref=GeneID:55672,HGNC:HGNC:26088,MIM:610501	NBPF1	NBPF member 1	NP_060410.3	1214	neuroblastoma breakpoint family member 1	1.13479	1.09872	0.957414	0.263462	0.637261	0.21593	1.01156	0.834154	0.742451	0.792342	0.666313	0.685616	1.41588	1.26529	1.24852	1.11171	1.00475	1.06028	1.51923	1.45511	1.77087	1.06117	1.25267	1.40583
LOC105376794	NC_000001.11		gene	16613598	16624540	+	105376794	Dbxref=GeneID:105376794	LOC105376794	gbkey=Gene				2.6856	2.45533	1.85537	0.570635	1.05435	0.157494	1.43616	1.46999	1.56811	1.80637	0.985519	0.930042	1.46874	1.49971	0.94438	1.23641	1.28895	1.15419	0.868324	0.825892	1.10229	0.566761	0.956737	0.883963
CROCCP2	NC_000001.11		pseudogene	16618256	16630906	-	84809	Dbxref=GeneID:84809,HGNC:HGNC:28170	CROCCP2	CROCC pseudogene 2				4.61444	4.73531	4.05636	1.69344	4.21878	1.06406	4.765	3.44553	3.74973	4.02833	2.61686	3.8001	3.23374	3.56708	2.90851	3.46709	2.2337	2.11124	3.2095	3.16184	2.94552	1.84872	2.36611	2.32198
MST1P2	NC_000001.11		pseudogene	16645574	16650420	+	11209	Dbxref=GeneID:11209,HGNC:HGNC:7383	MST1P2	macrophage stimulating 1 pseudogene 2				0.139878	0	0.141371	0.0259349	0.110163	0	0.0676376	0.0492681	0.0751745	0.0825856	0.0552348	0.0934498	0.135611	0.418084	0.265737	0.118309	0.290665	0.215479	0.075299	0.146287	0.0848058	0.0477534	0.164416	0.149834
LOC107985736	NC_000001.11		gene	16654157	16667145	-	107985736	Dbxref=GeneID:107985736	LOC107985736	gbkey=Gene				0	0	0	0	0	0	0	0	0	0	0	0	0.0211839	0	0	0	0	0	0	0	0	0	0	0
RNU1-3	NC_000001.11		gene	16666785	16666948	-	26869	Dbxref=GeneID:26869,HGNC:HGNC:10130	RNU1-3	RNA%2C U1 small nuclear 3				0	0	0	0	0	0	0	0	0	0	0	0	0	0	0	0	0	0	0	0	0	0	0	0
TRG-CCC4-1	NC_000001.11		gene	16678271	16678341	-	107985759	Dbxref=GeneID:107985759,HGNC:HGNC:35059	TRG-CCC4-1	gbkey=Gene				0	0	0	0	0	0	0	0	0	0	0	0	0	0	0	0	0	0	0	0	0	0	0	0
EIF1AXP1	NC_000001.11		pseudogene	16683091	16686249	-	280661	Dbxref=GeneID:280661,HGNC:HGNC:19900	EIF1AXP1	EIF1AX pseudogene 1				1.18986	1.36659	1.68746	1.43043	1.72303	2.32372	1.26206	1.41951	1.93902	1.49566	1.75057	1.43599	0.781447	0.826	0.765643	0.779137	0.857403	0.886914	0.619862	0.541907	0.837746	1.02208	0.90876	0.637276
ESPNP	NC_000001.11		pseudogene	16691218	16720157	-	284729	Dbxref=GeneID:284729,HGNC:HGNC:23285	ESPNP	espin pseudogene				0.0312932	0	0.0316271	0	0	0	0	0.0330665	0	0	0	0	0.515757	0.477017	0.392371	0.0952843	0.227594	0.28924	0.134766	0.163636	0.189726	0.192299	0.0945843	0.167603
TRV-CAC13-1	NC_000001.11		pseudogene	16725566	16725638	+	100189500	Dbxref=GeneID:100189500,HGNC:HGNC:35075	TRV-CAC13-1	tRNA-Val (CAC) 13-1				0	0	0	0	0	0	0	0	0	0	0	0	0	0	0	0	0	0	0	0	0	0	0	0
TRG-CCC5-1	NC_000001.11		gene	16727285	16727355	+	100189045	Dbxref=GeneID:100189045,HGNC:HGNC:34604	TRG-CCC5-1	gbkey=Gene				0	0	0	0	0	0	0	0	0	0	0	0	0	0	0	0	0	0	0	0	0	0	0	0
RNU1-4	NC_000001.11		gene	16740516	16740679	+	6060	Dbxref=GeneID:6060,HGNC:HGNC:10128,MIM:180680	RNU1-4	RNA%2C U1 small nuclear 4				0	0	0	0	0	0	0	0	0	0	0	0	0	0	0	0	0	0	0	0	0	0	0	0
CROCCP4	NC_000001.11		pseudogene	16750235	16750964	+	100421113	Dbxref=GeneID:100421113,HGNC:HGNC:43864	CROCCP4	CROCC pseudogene 4				0	0	0	0	0	0	0	0	0	0	0	0	0	0	0	0	0	0	0	0	0	0	0	0
MST1L	NC_000001.11		pseudogene	16757120	16770380	-	11223	Dbxref=GeneID:11223,HGNC:HGNC:7390	MST1L	gbkey=Gene				0	0	0.0242591	0	0	0	0	0	0	0	0.0284348	0	0.0465416	0.0430457	0.0547204	0.0487242	0.0997557	0.0554642	0.051685	0.0502056	0.0873157	0	0.0241831	0
PDE4DIPP9	NC_000001.11		pseudogene	16856711	16859284	+	100421279	Dbxref=GeneID:100421279,HGNC:HGNC:55100	PDE4DIPP9	PDE4DIP pseudogene 9				0	0	0	0	0	0	0	0	0	0	0	0	0	0	0	0	0	0	0	0	0	0	0	0
MIR3675	NC_000001.11		gene	16858949	16859021	-	100500876	Dbxref=GeneID:100500876,HGNC:HGNC:38973,miRBase:MI0016076	MIR3675	microRNA 3675				0	0	0	0	0	0	0	0	0	0	0	0	0	0	0	0	0	0	0	0	0	0	0	0
TRV-CAC11-2	NC_000001.11		pseudogene	16860198	16860270	+	100189479	Dbxref=GeneID:100189479,HGNC:HGNC:35052	TRV-CAC11-2	tRNA-Val (anticodon CAC) 11-2				0	0	0	0	0	0	0	0	0	0	0	0	0	0	0	0	0	0	0	0	0	0	0	0
TRG-CCC1-2	NC_000001.11		gene	16861921	16861991	+	100189298	Dbxref=GeneID:100189298,HGNC:HGNC:34864	TRG-CCC1-2	gbkey=Gene				0	0	0	0	0	0	0	0	0	0	0	0	0	0	0	0	0	0	0	0	0	0	0	0
LOC112267871	NC_000001.11		gene	16872226	16874096	+	112267871	Dbxref=GeneID:112267871	LOC112267871	uncharacterized LOC112267871				0.0550976	0.0713379	0.0556875	0	0	0	0.266468	0.116453	0.0592242	0	0	0	1.36142	1.36582	1.50759	0.950859	0.687084	1.20973	0.711978	1.053	1.20281	0.564406	0.499693	0.472242
TRE-TTC3-1	NC_000001.11		gene	16872583	16872654	+	7193	Dbxref=GeneID:7193,HGNC:HGNC:12265,MIM:180640	TRE-TTC3-1	gbkey=Gene				0	0	0	0	0	0	0	0	0	0	0	0	27.1033	65.7643	0	0	0	0	0	41.1355	0	0	0	0
RNU1-5P	NC_000001.11		pseudogene	16873708	16873851	+	107105261	Dbxref=GeneID:107105261,HGNC:HGNC:48304	RNU1-5P	RNA%2C U1 small nuclear 5%2C pseudogene				0	0	0	0	0	0	0	0	0	0	0	0	0	0	0	0	0	0	0	0	0	0	0	0
TRN-GTT13-1	NC_000001.11		gene	16875463	16875536	+	100189183	Dbxref=GeneID:100189183,HGNC:HGNC:34746	TRN-GTT13-1	gbkey=Gene				0	0	0	0	0	0	0	0	0	0	0	0	0	0	0	0	0	0	0	0	0	0	0	0
LOC107985101	NC_000001.11		pseudogene	16887335	16890135	+	107985101	Dbxref=GeneID:107985101	LOC107985101	gbkey=Gene				0	0	0	0	0	0	0	0	0	0	0	0	0.864298	0.679839	0.831546	0.535593	0.502173	0.681746	0.689129	0.465793	0.409368	0.352073	0.250685	0.525474
LOC105376805	NC_000001.11		gene	16888538	16889666	-	105376805	Dbxref=GeneID:105376805	LOC105376805	uncharacterized LOC105376805				0	0.478594	0	0.205614	0.291125	0	0	0	0	0.654744	0	0	6.36649	4.44294	8.5498	5.79026	3.56433	4.94371	4.97714	3.34292	5.00564	4.62909	5.31226	4.99216
TRN-GTT4-1	NC_000001.11		gene	16889677	16889750	+	791226	Dbxref=GeneID:791226,HGNC:HGNC:33197	TRN-GTT4-1	gbkey=Gene				0	0	0	0	0	0	0	0	0	0	0	0	0	0	0	0	0	0	0	0	0	0	0	0
RNU1-2	NC_000001.11		gene	16895980	16896143	+	26870	Dbxref=GeneID:26870,HGNC:HGNC:10123	RNU1-2	RNA%2C U1 small nuclear 2				0	0	0	0	0	0	0	0	0	0	0	0	0	0	0	0	0	0	0	0	0	0	0	0
CROCC	NC_000001.11	chromosome 1	gene	16914082	16972979	+	9696	Dbxref=GeneID:9696,HGNC:HGNC:21299,MIM:615776	CROCC	ciliary rootlet coiled-coil%2C rootletin	XP_011540770.2	2151	rootletin isoform X1	2.42831	2.08179	1.60842	1.40814	1.31975	0.903137	2.148	1.86525	1.83662	1.60681	1.47217	1.77774	2.6189	2.82385	2.25091	1.81091	2.00509	1.82358	2.04017	2.13729	2.10218	1.75843	2.0925	2.01589
MFAP2	NC_000001.11	chromosome 1	gene	16974502	16981583	-	4237	Dbxref=GeneID:4237,HGNC:HGNC:7033,MIM:156790	MFAP2	microfibril associated protein 2	NP_001128719.1	182	microfibrillar-associated protein 2 isoform b precursor	22.3466	14.2845	17.4083	31.133	30.4262	29.6559	19.2072	23.7448	21.6857	26.7731	33.8715	20.7712	3.26001	2.46428	4.98901	5.05108	3.07604	2.09789	1.96159	2.25066	3.10103	1.58419	4.13313	2.95358
LOC105376806	NC_000001.11		gene	16976293	16977795	+	105376806	Dbxref=GeneID:105376806	LOC105376806	gbkey=Gene				0.289286	0	0	0	0	0	0.559533	0.611357	1.55471	0	0	0	0	0.259395	0	0	0	0	0	0.302541	0	0	0	0
ATP13A2	NC_000001.11	chromosome 1	gene	16985958	17011972	-	23400	Dbxref=GeneID:23400,HGNC:HGNC:30213,MIM:610513	ATP13A2	ATPase cation transporting 13A2	XP_006710575.1	1196	polyamine-transporting ATPase 13A2 isoform X4	10.2631	9.78661	6.9644	10.5081	7.46254	7.28431	7.68274	7.40798	7.75743	8.18161	9.85025	9.2781	18.9754	19.5309	16.5533	18.6423	17.9617	18.815	16.1188	17.0214	14.5681	15.0516	15.0035	13.3983
SDHB	NC_000001.11	chromosome 1	gene	17018722	17054032	-	6390	Dbxref=GeneID:6390,HGNC:HGNC:10681,MIM:185470	SDHB	succinate dehydrogenase complex iron sulfur subunit B	NP_002991.2	280	succinate dehydrogenase	61.9895	56.6052	67.7956	86.1824	72.0503	123.288	58.6685	60.1236	64.5314	70.317	78.4739	71.5545	94.1704	89.9106	94.9816	94.6234	94.473	99.6562	89.5627	88.6035	90.7241	118.55	110.859	98.6693
PADI2	NC_000001.11	chromosome 1	gene	17066761	17119453	-	11240	Dbxref=GeneID:11240,HGNC:HGNC:18341,MIM:607935	PADI2	peptidyl arginine deiminase 2	NP_031391.2	665	protein-arginine deiminase type-2	0.573179	0.699332	0.518683	0.88316	0.606007	0.305027	0.505439	0.164544	0.243484	0.556453	0.433461	0.510719	2.01013	2.33717	1.58664	1.88543	2.70791	2.73271	1.44888	2.04098	1.4231	2.47381	1.64093	1.56329
LOC105376808	NC_000001.11		gene	17135665	17138955	+	105376808	Dbxref=GeneID:105376808	LOC105376808	gbkey=Gene				0	0	0	0	0	0	0	0	0	0	0	0	0	0	0	0	0	0	0	0	0	0	0	0
LINC02783	NC_000001.11		gene	17189789	17196387	+	400743	Dbxref=GeneID:400743,HGNC:HGNC:54303	LINC02783	long intergenic non-protein coding RNA 2783				0	0	0	0	0	0	0	0	0	0	0	0	0	0	0	0	0	0	0	0	0	0	0	0
PADI1	NC_000001.11	chromosome 1	gene	17205125	17246007	+	29943	Dbxref=GeneID:29943,HGNC:HGNC:18367,MIM:607934	PADI1	peptidyl arginine deiminase 1	NP_037490.2	663	protein-arginine deiminase type-1	0	0	0	0	0	0	0	0	0	0	0	0	0	0	0	0	0	0	0	0	0.0494822	0	0	0
PADI3	NC_000001.11	chromosome 1	gene	17249079	17284233	+	51702	Dbxref=GeneID:51702,HGNC:HGNC:18337,MIM:606755	PADI3	peptidyl arginine deiminase 3	NP_057317.2	664	protein-arginine deiminase type-3	0	0	0	0	0	0	0	0	0	0	0	0	0	0	0	0	0	0	0	0	0	0	0	0
PADI4	NC_000001.11	chromosome 1	gene	17308195	17364004	+	23569	Dbxref=GeneID:23569,HGNC:HGNC:18368,MIM:605347	PADI4	peptidyl arginine deiminase 4	NP_036519.2	663	protein-arginine deiminase type-4	0	0	0	0	0	0	0	0	0	0	0	0	0	0	0	0	0	0	0	0	0	0	0	0
PADI6	NC_000001.11	chromosome 1	gene	17372196	17401699	+	353238	Dbxref=GeneID:353238,HGNC:HGNC:20449,MIM:610363	PADI6	peptidyl arginine deiminase 6	NP_997304.3	694	protein-arginine deiminase type-6	0	0	0	0	0	0	0	0	0	0	0	0	0	0	0	0	0	0	0	0	0	0	0	0
RCC2	NC_000001.11	chromosome 1	gene	17406760	17439677	-	55920	Dbxref=GeneID:55920,HGNC:HGNC:30297,MIM:609587	RCC2	regulator of chromosome condensation 2	NP_001129676.1	522	protein RCC2	0	0	0	0	0	0	0	0	0	0	0	0	0	0	0	0	0	0	0	0	0	0	0	0
RCC2-AS1	NC_000001.11		gene	17406761	17407382	+	114515514	Dbxref=GeneID:114515514,HGNC:HGNC:41262	RCC2-AS1	RCC2 antisense RNA 1				0	0	0	0	0	0	0	0	0	0	0	0	0	0	0	0	0	0	0	0	0	0	0	0
ARHGEF10L	NC_000001.11	chromosome 1	gene	17513442	17697875	+	55160	Dbxref=GeneID:55160,HGNC:HGNC:25540,MIM:612494	ARHGEF10L	Rho guanine nucleotide exchange factor 10 like	XP_024303827.1	1244	rho guanine nucleotide exchange factor 10-like protein isoform X1	2.77042	2.53367	2.30923	1.29483	0.800161	0.870157	2.6421	2.66459	2.76143	1.393	1.42163	1.3798	4.80123	4.61077	3.80336	3.11055	3.56412	3.83634	4.82756	5.14993	4.60761	3.68093	3.71323	3.99143
LINC02810	NC_000001.11		gene	17717573	17722353	+	107984028	Dbxref=GeneID:107984028,HGNC:HGNC:54342	LINC02810	gbkey=Gene				0	0	0	0	0	0	0	0	0	0	0	0	0	0	0	0	0	0	0	0	0	0	0	0
ACTL8	NC_000001.11	chromosome 1	gene	17755333	17827063	+	81569	Dbxref=GeneID:81569,HGNC:HGNC:24018	ACTL8	actin like 8	NP_110439.2	366	actin-like protein 8	0.0357583	0.179255	0.0361399	0.119363	0	0.0521651	0.0345817	0	0	0	0	0.0924972	0.104023	0	0	0.0725974	0.0743162	0.0413138	0	0.0373969	0	0.10989	0	0
LOC105376809	NC_000001.11		gene	18000470	18010489	-	105376809	Dbxref=GeneID:105376809	LOC105376809	gbkey=Gene				0	0	0	0	0	0	0	0	0	0	0	0	0	0	0	0	0	0	0	0	0	0	0	0
LOC105376812	NC_000001.11		gene	18043754	18052755	+	105376812	Dbxref=GeneID:105376812	LOC105376812	gbkey=Gene				0	0	0	0	0	0	0	0	0	0	0	0	0	0	0	0	0	0	0	0	0	0	0	0
LINC01654	NC_000001.11		gene	18065657	18074412	+	101927876	Dbxref=GeneID:101927876,HGNC:HGNC:52442	LINC01654	long intergenic non-protein coding RNA 1654				0	0	0	0	0	0	0	0	0	0	0	0	0	0	0	0	0	0	0	0	0	0	0	0
IGSF21	NC_000001.11	chromosome 1	gene	18107746	18378483	+	84966	Dbxref=GeneID:84966,HGNC:HGNC:28246	IGSF21	immunoglobin superfamily member 21	NP_116269.3	467	immunoglobulin superfamily member 21 precursor	0	0	0	0	0	0	0	0	0	0	0	0	0	0	0	0	0	0	0	0	0	0	0	0
IGSF21-AS1	NC_000001.11		gene	18159959	18176775	-	105376814	Dbxref=GeneID:105376814,HGNC:HGNC:41190	IGSF21-AS1	gbkey=Gene				0	0	0	0	0	0	0	0	0	0	0	0	0	0	0	0	0	0	0	0	0	0	0	0
KLHDC7A	NC_000001.11	chromosome 1	gene	18480930	18485974	+	127707	Dbxref=GeneID:127707,HGNC:HGNC:26791	KLHDC7A	kelch domain containing 7A	NP_689588.2	777	kelch domain-containing protein 7A	0	0	0	0	0	0	0	0	0	0	0	0	0.386307	0.367798	0.133586	0.0594739	0.146117	0.121862	0.0504704	0.0612822	0.0284212	0.0360085	0	0.0125536
DYNLL1P3	NC_000001.11		pseudogene	18513008	18513395	+	391012	Dbxref=GeneID:391012,HGNC:HGNC:49654	DYNLL1P3	dynein light chain LC8-type 1 pseudogene 3				0	0	0	0	0	0	0	0	0	0	0	0	0	0	0	0	0	0.350184	0	0	0	0	0	0
PAX7	NC_000001.11	chromosome 1	gene	18630846	18748866	+	5081	Dbxref=GeneID:5081,HGNC:HGNC:8621,MIM:167410	PAX7	paired box 7	NP_001128726.1	505	paired box protein Pax-7 isoform 3	0	0	0	0	0	0	0	0	0	0	0	0	0	0	0	0	0	0	0	0	0	0	0	0
TAS1R2	NC_000001.11	chromosome 1	gene	18839599	18859660	-	80834	Dbxref=GeneID:80834,HGNC:HGNC:14905,MIM:606226	TAS1R2	taste 1 receptor member 2	NP_689418.2	839	taste receptor type 1 member 2 precursor	0	0	0	0	0	0	0	0	0	0	0	0	0	0	0	0	0	0	0	0	0	0	0	0
ALDH4A1	NC_000001.11	chromosome 1	gene	18871430	18902555	-	8659	Dbxref=GeneID:8659,HGNC:HGNC:406,MIM:606811	ALDH4A1	aldehyde dehydrogenase 4 family member A1	NP_001306147.1	512	delta-1-pyrroline-5-carboxylate dehydrogenase, mitochondrial isoform c precursor	3.92253	3.77766	3.33951	3.08648	2.31301	2.38117	2.74014	2.24296	2.20149	2.73794	2.19809	3.09809	8.02646	7.71171	7.32415	6.33441	6.14711	6.68991	5.61676	4.82955	6.32827	6.49085	6.61512	6.33345
MIR4695	NC_000001.11		gene	18883202	18883275	-	100616120	Dbxref=GeneID:100616120,HGNC:HGNC:41573,miRBase:MI0017328	MIR4695	microRNA 4695				0	0	0	0	0	0	0	0	0	0	0	0	0	0	0	0	0	0	0	0	0	0	0	0
rna-NR_039844.2	NC_000001.11		primary_transcript	18883202	18883275	-	100616120	Dbxref=GeneID:100616120,Genbank:NR_039844.2,HGNC:HGNC:41573,miRBase:MI0017328	Name=NR_039844.2	Parent=gene-MIR4695				0	0	0	0	0	0	0	0	0	0	0	0	0	0	0	0	0	0	0	0	0	0	0	0
MIR1290	NC_000001.11		gene	18897071	18897148	-	100302276	Dbxref=GeneID:100302276,HGNC:HGNC:35283,miRBase:MI0006352	MIR1290	microRNA 1290				0	0	0	0	0	0	0	0	0	0	0	0	0	0	0	0	0	0	0	0	0	0	0	0
IFFO2	NC_000001.11	chromosome 1	gene	18904280	18956676	-	126917	Dbxref=GeneID:126917,HGNC:HGNC:27006	IFFO2	intermediate filament family orphan 2	XP_011538932.1	470	intermediate filament family orphan 2 isoform X1	1.64979	1.62604	1.59518	2.39417	2.48303	1.80096	0.431649	0.29823	0.502581	2.42216	1.77746	2.44968	3.50776	4.24057	3.83748	4.66502	6.25793	7.21891	7.58633	6.59702	6.64416	6.02447	7.23944	6.67304
LOC105376815	NC_000001.11		gene	18970478	19051428	-	105376815	Dbxref=GeneID:105376815	LOC105376815	gbkey=Gene				0	0	0	0	0	0	0	0	0	0	0	0	0	0	0	0	0	0	0	0	0.0415376	0	0	0.0366942
UBR4	NC_000001.11	chromosome 1	gene	19074508	19214332	-	23352	Dbxref=GeneID:23352,HGNC:HGNC:30313,MIM:609890	UBR4	ubiquitin protein ligase E3 component n-recognin 4	XP_016856319.2	5186	E3 ubiquitin-protein ligase UBR4 isoform X23	10.4845	10.082	6.77377	9.06353	9.14983	3.51006	8.89307	9.18266	9.53365	10.3054	8.03279	8.43566	20.1299	22.1256	14.3813	19.5908	23.8998	24.1089	24.5618	24.4971	23.4636	16.2999	19.3256	20.7113
EMC1-AS1	NC_000001.11		gene	19210386	19240704	+	101927895	Dbxref=GeneID:101927895,HGNC:HGNC:54050	EMC1-AS1	EMC1 antisense RNA 1				1.99727	2.76371	1.61202	2.68865	4.32285	5.23878	0.685269	0.734122	0.470518	7.8868	5.7846	2.21821	1.22923	0.537076	1.58572	1.16953	3.15586	5.28911	1.5622	1.44708	1.09143	3.07378	3.33399	5.35178
EMC1	NC_000001.11	chromosome 1	gene	19215660	19251524	-	23065	Dbxref=GeneID:23065,HGNC:HGNC:28957,MIM:616846	EMC1	ER membrane protein complex subunit 1	NP_001258358.1	971	ER membrane protein complex subunit 1 isoform 4 precursor	8.51578	7.49395	6.61012	9.09047	8.39311	6.76604	7.7274	8.22546	8.13741	8.22884	8.5034	7.2724	14.8308	14.2712	12.8928	14.4222	15.0374	16.0585	14.7399	14.0217	14.3538	12.7512	13.8063	12.1439
MRTO4	NC_000001.11	chromosome 1	gene	19251799	19260128	+	51154	Dbxref=GeneID:51154,HGNC:HGNC:18477	MRTO4	MRT4 homolog%2C ribosome maturation factor	NP_057267.2	239	mRNA turnover protein 4 homolog	18.4059	16.632	18.169	28.363	21.662	29.258	23.9796	23.9044	25.4813	21.5443	26.5138	22.2608	32.0297	29.3983	27.2252	31.7503	33.6298	33.1249	29.0237	31.4498	28.2395	32.9967	30.3852	29.1341
AKR7L	NC_000001.11		pseudogene	19265982	19274122	-	246181	Dbxref=GeneID:246181,HGNC:HGNC:24056,MIM:608478	AKR7L	aldo-keto reductase family 7 like (gene/pseudogene)				0.236418	0.306157	0.233692	0.996773	0.591839	0.423386	0.223616	0.0305383	0.248533	0.527321	0.445379	0.695406	0.178279	0.103665	0.119772	0.205351	0.330332	0.300541	0.0848459	0.120908	0	0.0807119	0.0873581	0.247683
AKR7A3	NC_000001.11	chromosome 1	gene	19274229	19289362	-	22977	Dbxref=GeneID:22977,HGNC:HGNC:390,MIM:608477	AKR7A3	aldo-keto reductase family 7 member A3	XP_011539348.1	375	aflatoxin B1 aldehyde reductase member 3 isoform X1	0.33567	0.617389	0.376944	0.409344	0.412987	0.0971825	0.252483	0.140727	0.359546	0.197499	0.176726	0.589321	0.535655	0.893242	0.682626	0.284122	0.683399	0.439375	0.364326	0.51998	0.135754	0.847935	0.526191	0.466351
LOC100506730	NC_000001.11		gene	19293247	19295736	-	100506730	Dbxref=GeneID:100506730	LOC100506730	uncharacterized LOC100506730				2.25679	2.53658	1.87984	2.23471	1.40626	0.5065	1.22317	0.681334	1.01294	1.4935	1.76273	2.08761	1.15408	1.13411	1.07421	1.28372	1.28835	1.20342	0.747614	0.778087	0.481144	0.812786	0.999441	0.796953
AKR7A2	NC_000001.11	chromosome 1	gene	19302708	19312146	-	8574	Dbxref=GeneID:8574,HGNC:HGNC:389,MIM:603418	AKR7A2	aldo-keto reductase family 7 member A2	NP_001307908.1	324	aflatoxin B1 aldehyde reductase member 2 isoform 2	27.4344	25.4984	26.2001	35.2939	25.5369	42.3715	18.7825	17.4255	21.7917	24.8857	27.6074	23.8182	33.1543	34.6568	25.8682	26.6215	32.0557	33.2265	22.5278	21.8843	19.6003	36.0657	24.9862	22.4476
RNU6-1099P	NC_000001.11		pseudogene	19305077	19305181	-	106481526	Dbxref=GeneID:106481526,HGNC:HGNC:48062	RNU6-1099P	RNA%2C U6 small nuclear 1099%2C pseudogene				0	0	0	0	0	0	0	0	0	0	0	0	0	0	0	0	0	0	0	0	0	0	0	0
SLC66A1	NC_000001.11	chromosome 1	gene	19312302	19332611	+	54896	Dbxref=GeneID:54896,HGNC:HGNC:26001,MIM:614760	SLC66A1	solute carrier family 66 member 1	XP_005245973.1	291	lysosomal amino acid transporter 1 homolog isoform X1	6.57763	4.58873	5.02999	2.64617	3.91524	2.48233	7.44772	5.93186	7.36142	5.06216	3.77489	4.03094	16.5144	19.8827	14.2432	13.9069	15.5127	14.3291	17.452	22.8973	17.0072	17.8359	16.9197	14.3206
CAPZB	NC_000001.11	chromosome 1	gene	19338775	19485539	-	832	Dbxref=GeneID:832,HGNC:HGNC:1491,MIM:601572	CAPZB	capping actin protein of muscle Z-line subunit beta	NP_004921.1	272	F-actin-capping protein subunit beta isoform 1	67.5553	61.7625	63.3541	111.249	86.4006	113.506	64.8255	68.664	80.363	82.0486	100.345	78.4373	94.7502	89.2618	88.8945	105.638	85.1913	94.8895	87.661	83.9429	93.361	84.035	102.08	88.5147
RN7SL277P	NC_000001.11		pseudogene	19424384	19424599	+	106479323	Dbxref=GeneID:106479323,HGNC:HGNC:46293	RN7SL277P	RNA%2C 7SL%2C cytoplasmic 277%2C pseudogene				0	0	0	0	0	0	0	0	0	0	0	0	0	0	0	0	0	0	0	0	0	0	0	0
LOC105376819	NC_000001.11		gene	19500221	19531797	+	105376819	Dbxref=GeneID:105376819	LOC105376819	gbkey=Gene				0	0	0	0	0	0	0	0	0	0	0	0	0	0	0	0	0	0	0	0	0	0	0	0
LOC105376818	NC_000001.11		gene	19509890	19512483	-	105376818	Dbxref=GeneID:105376818	LOC105376818	gbkey=Gene				0	0	0	0	0	0	0	0	0	0	0	0	0	0	0	0	0	0	0	0	0	0	0	0
RNU4-28P	NC_000001.11		pseudogene	19510593	19510733	+	106479570	Dbxref=GeneID:106479570,HGNC:HGNC:46964	RNU4-28P	RNA%2C U4 small nuclear 28%2C pseudogene				0	0	0	0	0	0	0	0	0	0	0	0	0	0	0	0	0	0	0	0	0	0	0	0
LOC105376817	NC_000001.11		gene	19512540	19530730	-	105376817	Dbxref=GeneID:105376817	LOC105376817	gbkey=Gene				0	0	0	0	0	0	0	0	0	0	0	0	0	0	0	0	0	0	0	0	0	0	0	0
MICOS10-DT	NC_000001.11		gene	19591802	19596832	-	105378614	Dbxref=GeneID:105378614,HGNC:HGNC:55676	MICOS10-DT	MICOS10 divergent transcript				0	0	1.67683	0	0	0	0	0	0	0	0	0	0	0	0	0	0	0	0	0	0	0	0	0
MICOS10	NC_000001.11	chromosome 1	gene	19596979	19629820	+	440574	Dbxref=GeneID:440574,HGNC:HGNC:32068,MIM:616574	MICOS10	mitochondrial contact site and cristae organizing system subunit 10	NP_001027535.1	78	MICOS complex subunit MIC10 isoform a	5.54014	6.72017	7.29796	12.1413	9.94043	16.7226	6.75175	6.7363	7.44925	7.9639	10.5751	10.1767	7.08672	8.06193	9.26585	10.0448	9.24259	9.17608	6.29416	6.16381	6.98303	9.52616	9.71924	8.74941
MICOS10-NBL1	NC_000001.11	chromosome 1	gene	19596979	19658452	+	100532736	Dbxref=GeneID:100532736,HGNC:HGNC:48338	MICOS10-NBL1	MICOS10-NBL1 readthrough	NP_001191017.1	195	neuroblastoma suppressor of tumorigenicity 1 isoform a	17.1224	17.9879	21.5501	34.7956	29.447	43.086	20.7863	23.6979	29.9295	26.0607	34.1918	24.0898	21.2519	18.8959	21.5469	24.6396	21.3758	22.7133	19.207	16.7916	22.5353	19.6558	20.6149	19.1466
RPS14P3	NC_000001.11		pseudogene	19607807	19608644	+	644068	Dbxref=GeneID:644068,HGNC:HGNC:35797	RPS14P3	ribosomal protein S14 pseudogene 3				31.1851	34.3769	35.3	57.9858	49.6818	78.1188	34.1226	31.4458	28.4437	49.4495	51.6146	49.1686	24.0143	23.329	22.2422	28.6674	18.4223	23.368	18.4183	18.4502	21.0678	24.6388	26.7512	28.4418
NBL1	NC_000001.11	chromosome 1	gene	19643229	19658452	+	4681	Dbxref=GeneID:4681,HGNC:HGNC:7650,MIM:600613	NBL1	NBL1%2C DAN family BMP antagonist	NP_877421.2	216	neuroblastoma suppressor of tumorigenicity 1 isoform 1	32.5388	16.067	25.7054	43.6942	30.4643	47.9139	27.4403	41.2878	46.6183	32.9729	43.6326	24.5821	15.3634	19.2441	11.7697	7.70631	13.6347	11.1046	21.4725	21.3158	18.6444	18.6846	15.1911	10.3466
HTR6	NC_000001.11	chromosome 1	gene	19664875	19680966	+	3362	Dbxref=GeneID:3362,HGNC:HGNC:5301,MIM:601109	HTR6	5-hydroxytryptamine receptor 6	NP_000862.1	440	5-hydroxytryptamine receptor 6	0.0788667	0.0612657	0.159417	0.0175473	0	0	0.183052	0.200006	0.254312	0.0372511	0.205543	0.0421515	1.55981	1.73966	0.77312	0.544318	0.983305	0.92942	0.917039	1.41867	0.707672	0.630036	0.349619	0.337922
TMCO4	NC_000001.11	chromosome 1	gene	19682213	19800385	-	255104	Dbxref=GeneID:255104,HGNC:HGNC:27393	TMCO4	transmembrane and coiled-coil domains 4	XP_016856405.1	698	transmembrane and coiled-coil domain-containing protein 4 isoform X4	4.3769	3.84464	3.66202	5.39827	3.02897	3.71867	5.8264	5.72589	5.65155	3.41445	3.65767	4.35024	7.18659	7.2362	6.4148	5.09188	5.65501	4.40861	6.16992	6.24963	6.22521	5.73211	5.63653	4.69967
RNF186	NC_000001.11	chromosome 1	gene	19814029	19815283	-	54546	Dbxref=GeneID:54546,HGNC:HGNC:25978,MIM:617163	RNF186	ring finger protein 186	NP_061935.1	227	E3 ubiquitin-protein ligase RNF186	0	0	0	0	0	0	0	0	0	0	0	0	0	0	0	0	0	0	0	0.0563219	0	0	0	0
LOC105376823	NC_000001.11		gene	19860211	19889289	-	105376823	Dbxref=GeneID:105376823	LOC105376823	gbkey=Gene				0	0	0	0	0	0	0	0	0	0	0	0	0	0	0	0	0.121578	0	0	0.122377	0	0	0	0
OTUD3	NC_000001.11	chromosome 1	gene	19881708	19912945	+	23252	Dbxref=GeneID:23252,HGNC:HGNC:29038,MIM:611758	OTUD3	OTU deubiquitinase 3	XP_005245849.1	465	OTU domain-containing protein 3 isoform X1	4.06302	4.29194	3.61727	2.74002	4.00345	2.06132	1.6545	1.65225	1.77824	3.82978	2.8642	2.96317	2.49442	2.86424	2.67474	3.29098	3.55183	3.32235	2.26048	2.66968	3.21079	2.80259	3.44176	3.39027
PLA2G2E	NC_000001.11	chromosome 1	gene	19920009	19923617	-	30814	Dbxref=GeneID:30814,HGNC:HGNC:13414,MIM:618320	PLA2G2E	phospholipase A2 group IIE	NP_055404.1	142	group IIE secretory phospholipase A2 precursor	0	0	0	0	0	0	0	0	0	0	0	0	0	0	0	0	0	0	0	0	0	0	0	0
RN7SL304P	NC_000001.11		pseudogene	19970969	19971269	+	106479333	Dbxref=GeneID:106479333,HGNC:HGNC:46320	RN7SL304P	RNA%2C 7SL%2C cytoplasmic 304%2C pseudogene				0	0	0	0	0	0	0	0	0	0	0	0	0	0	0	0	0	0	0	0	0	0	0	0
PLA2G2A	NC_000001.11	chromosome 1	gene	19975431	19980434	-	5320	Dbxref=GeneID:5320,HGNC:HGNC:9031,MIM:172411	PLA2G2A	phospholipase A2 group IIA	NP_001382392.1	144	phospholipase A2, membrane associated precursor	0	0	0	0	0	0	0	0	0	0	0	0	0	0	0	0	0	0	0	0	0	0.0901062	0	0.094241
PLA2G5	NC_000001.11	chromosome 1	gene	20028349	20091911	+	5322	Dbxref=GeneID:5322,HGNC:HGNC:9038,MIM:601192	PLA2G5	phospholipase A2 group V	XP_005245948.1	169	phospholipase A2 group V isoform X1	0	0	0	0	0	0	0	0	0	0	0	0	0	0	0	0	0	0	0	0	0	0	0	0
LOC100419911	NC_000001.11		pseudogene	20038930	20039444	+	100419911	Dbxref=GeneID:100419911	LOC100419911	prenylcysteine oxidase 1 pseudogene				0	0	0	0	0	0	0	0	0	0	0	0	0	0	0	0	0	0	0	0	0	0	0	0
PLA2G2D	NC_000001.11	chromosome 1	gene	20111939	20119536	-	26279	Dbxref=GeneID:26279,HGNC:HGNC:9033,MIM:605630	PLA2G2D	phospholipase A2 group IID	NP_036532.1	145	group IID secretory phospholipase A2 isoform 1 precursor	0	0	0	0	0	0	0	0	0	0	0	0	0	0	0	0	0	0	0	0	0	0	0	0
PLA2G2F	NC_000001.11	chromosome 1	gene	20139323	20150386	+	64600	Dbxref=GeneID:64600,HGNC:HGNC:30040,MIM:616793	PLA2G2F	phospholipase A2 group IIF	XP_011540257.1	219	group IIF secretory phospholipase A2 isoform X1	0	0	0	0	0	0	0	0	0	0	0	0	0	0	0	0	0	0	0	0	0	0	0	0
LOC117779438	NC_000001.11		gene	20154214	20160568	+	117779438	Dbxref=GeneID:117779438	LOC117779438	uncharacterized LOC117779438				0	0	0	0	0	0	0	0	0	0	0	0	0	0	0	0	0	0	0	0	0	0	0	0
PLA2G2C	NC_000001.11	chromosome 1	gene	20163055	20186518	-	391013	Dbxref=GeneID:391013,HGNC:HGNC:9032	PLA2G2C	phospholipase A2 group IIC	NP_001303651.1	150	putative inactive group IIC secretory phospholipase A2 isoform 1 precursor	0	0	0.185591	0.204284	0.129192	0	0.177589	0.194037	0.394755	0.216836	0.097164	0	0.35606	0.65863	0.209315	0.876432	0.441469	0.21216	0.395409	0.85396	0.990116	0.188072	0.925048	0.983509
UBXN10	NC_000001.11	chromosome 1	gene	20183007	20196050	+	127733	Dbxref=GeneID:127733,HGNC:HGNC:26354,MIM:616783	UBXN10	UBX domain protein 10	NP_689589.1	280	UBX domain-containing protein 10	0.388415	0.435919	0.442894	0.0139282	0.118615	0.127918	0.520671	0.754059	0.758318	0.310476	0.19282	0.150567	0.121361	0.205188	0.271166	0.190563	0.195133	0.216986	0.189006	0.196415	0.182658	0.0769401	0.0640867	0.0567132
LOC105376825	NC_000001.11		gene	20197306	20202827	+	105376825	Dbxref=GeneID:105376825	LOC105376825	gbkey=Gene				0	0	0	0	0.0629248	0	0.0193173	0	0	0.0235864	0.0236626	0	0	0.0358214	0	0	0	0.0230778	0	0	0	0	0	0
LOC105376826	NC_000001.11		gene	20210712	20213349	-	105376826	Dbxref=GeneID:105376826	LOC105376826	gbkey=Gene				0	0	0	0	0	0	0	0	0	0	0	0	0	0	0	0	0.0384977	0	0.079785	0.0387507	0.0449291	0	0	0
LINC01757	NC_000001.11		gene	20243095	20244655	+	105376827	Dbxref=GeneID:105376827,HGNC:HGNC:52546	LINC01757	long intergenic non-protein coding RNA 1757				0	0	0	0	0	0	0	0	0	0	0	0	0	0	0	0	0	0	0	0	0	0	0	0
LOC105376828	NC_000001.11		gene	20271604	20274507	+	105376828	Dbxref=GeneID:105376828	LOC105376828	gbkey=Gene				0	0	0	0	0	0	0	0	0	0	0	0	0	0	0	0	0	0	0	0	0	0	0	0
VWA5B1	NC_000001.11	chromosome 1	gene	20290875	20360442	+	127731	Dbxref=GeneID:127731,HGNC:HGNC:26538	VWA5B1	von Willebrand factor A domain containing 5B1	NP_001034589.2	1215	von Willebrand factor A domain-containing protein 5B1 isoform 1 precursor	0	0.00825704	0	0	0	0	0	0	0	4.44738e-08	0.00755505	0	0	0	0	0	0	0	0	0	0	0	0	0
LINC01141	NC_000001.11		gene	20359801	20428794	-	339505	Dbxref=GeneID:339505,HGNC:HGNC:49455	LINC01141	long intergenic non-protein coding RNA 1141				0	0	0	0	0	0	0	0	0	0.0187138	0	0	0	0	0	0	0	0	0	0	0	0	0	0
CAMK2N1	NC_000001.11	chromosome 1	gene	20482391	20486210	-	55450	Dbxref=GeneID:55450,HGNC:HGNC:24190,MIM:614986	CAMK2N1	calcium/calmodulin dependent protein kinase II inhibitor 1	NP_061054.2	78	calcium/calmodulin-dependent protein kinase II inhibitor 1	5.02217	3.21654	3.56383	5.97334	4.62851	5.37793	4.85692	9.65379	13.7537	4.73163	5.34817	3.89063	37.9677	31.9779	31.394	19.603	22.3986	25.8331	39.8915	36.0397	29.2825	22.0519	24.8149	21.49
MUL1	NC_000001.11	chromosome 1	gene	20499448	20508483	-	79594	Dbxref=GeneID:79594,HGNC:HGNC:25762,MIM:612037	MUL1	mitochondrial E3 ubiquitin protein ligase 1	NP_078820.2	352	mitochondrial ubiquitin ligase activator of NFKB 1	18.2774	16.5682	17.3698	17.2695	20.6457	22.686	14.2547	15.9468	16.9048	19.7466	20.0819	17.268	17.9443	16.8474	15.1975	19.175	19.9737	19.058	15.2045	17.3573	16.0478	22.5198	20.653	21.3036
RPS4XP4	NC_000001.11		pseudogene	20525952	20526814	+	441878	Dbxref=GeneID:441878,HGNC:HGNC:36545	RPS4XP4	ribosomal protein S4X pseudogene 4				0	0	0	0	0	0	0	0	0	0	0.101566	0	0	0	0	0	0	0	0	0	0	0	0	0
FAM43B	NC_000001.11	chromosome 1	gene	20552573	20555020	+	163933	Dbxref=GeneID:163933,HGNC:HGNC:31791	FAM43B	family with sequence similarity 43 member B	NP_997217.1	329	protein FAM43B	0.126317	0.0327087	0.025533	0	0	0	0	0.0533899	0	0.119326	0	0.033756	0.612319	0.317143	0.316766	0.205131	0.157491	0.116753	0.271995	0.158526	0.0612671	0.336366	0.178171	0.189431
CDA	NC_000001.11	chromosome 1	gene	20589097	20618903	+	978	Dbxref=GeneID:978,HGNC:HGNC:1712,MIM:123920	CDA	cytidine deaminase	NP_001776.1	146	cytidine deaminase	0.560093	0.362579	0.660415	1.45387	1.02925	0.544718	0.722218	0.394555	0.401348	0.88183	1.10585	1.12256	29.5035	31.64	41.0725	41.1196	26.187	29.6592	30.1509	30.6547	35.3159	27.5346	39.2187	36.1976
PINK1	NC_000001.11	chromosome 1	gene	20633458	20651511	+	65018	Dbxref=GeneID:65018,HGNC:HGNC:14581,MIM:608309	PINK1	PTEN induced kinase 1	NP_115785.1	581	serine/threonine-protein kinase PINK1, mitochondrial precursor	10.7273	8.46108	8.01161	10.743	12.4002	14.8779	7.17445	9.00367	8.28217	11.8448	12.4737	10.5275	27.0554	25.4652	30.3756	33.0946	27.7233	28.7015	25.3214	25.2554	27.3514	29.3374	35.3179	30.7988
MIR6084	NC_000001.11		gene	20633679	20633788	+	102464833	Dbxref=GeneID:102464833,HGNC:HGNC:50235,miRBase:MI0020361	MIR6084	microRNA 6084				0	0	0	0	0	0	0	0	0	0	0	0	0	0	0	0	0	0	0	0	0	0	0	0
PINK1-AS	NC_000001.11		gene	20642657	20652193	-	100861548	Dbxref=GeneID:100861548,HGNC:HGNC:38872	PINK1-AS	PINK1 antisense RNA				1.5267	1.44253	1.17669	2.53544	1.93009	2.12676	1.08715	1.22102	1.1433	1.98862	2.87459	2.28456	1.23303	1.31572	1.4231	1.51819	1.43299	1.2745	0.910524	1.06832	1.07045	1.3315	1.28952	1.17523
DDOST	NC_000001.11	chromosome 1	gene	20651777	20661369	-	1650	Dbxref=GeneID:1650,HGNC:HGNC:2728,MIM:602202	DDOST	dolichyl-diphosphooligosaccharide--protein glycosyltransferase non-catalytic subunit	NP_005207.3	439	dolichyl-diphosphooligosaccharide--protein glycosyltransferase 48 kDa subunit precursor	134.111	135.079	128.296	191.841	162.22	197.072	124.783	123.033	122.772	159.261	159.426	161.563	206.998	174.836	177.746	205.147	174.752	182.386	204.327	184.681	188.384	188.367	204.238	193.778
KIF17	NC_000001.11	chromosome 1	gene	20664014	20718007	-	57576	Dbxref=GeneID:57576,HGNC:HGNC:19167,MIM:605037	KIF17	kinesin family member 17	NP_001116291.1	1028	kinesin-like protein KIF17 isoform b	0.256774	0.293446	0.122121	0.336063	0.0713674	0.132202	0.335957	0.207482	0.324823	0.0891736	0.268396	0.302842	0.585754	0.758128	0.637267	0.214624	0.643669	0.401359	0.634454	0.600328	0.842536	0.758295	0.563064	0.598387
SH2D5	NC_000001.11	chromosome 1	gene	20719731	20732703	-	400745	Dbxref=GeneID:400745,HGNC:HGNC:28819	SH2D5	SH2 domain containing 5	XP_011539764.1	422	SH2 domain-containing protein 5 isoform X2	0.0530197	0.0228805	0.0535855	0.0589828	0.0278361	0	0.0412441	0.262001	0.265953	0.0834765	0.056539	0	0.548294	0.85086	0.910324	0.735439	0.818532	0.959687	3.92402	3.77223	5.30581	3.63987	5.12365	6.42373
HP1BP3	NC_000001.11	chromosome 1	gene	20740266	20787307	-	50809	Dbxref=GeneID:50809,HGNC:HGNC:24973,MIM:616072	HP1BP3	heterochromatin protein 1 binding protein 3	NP_001358981.1	553	heterochromatin protein 1-binding protein 3 isoform 1	26.9845	29.8307	23.0292	31.5183	26.561	20.8119	28.4894	28.2277	26.9594	25.7119	20.5338	23.2558	44.0141	39.6626	43.9938	49.8974	43.9806	43.7244	46.0297	51.7884	51.5716	33.9614	46.2412	46.6136
EIF4G3	NC_000001.11	chromosome 1	gene	20806292	21176897	-	8672	Dbxref=GeneID:8672,HGNC:HGNC:3298,MIM:603929	EIF4G3	eukaryotic translation initiation factor 4 gamma 3	XP_016858191.1	1562	eukaryotic translation initiation factor 4 gamma 3 isoform X28	13.2711	13.0256	10.9911	16.3869	14.1453	12.0554	14.4288	14.3158	15.2058	12.0417	11.9473	13.814	15.9778	15.0974	16.3661	15.1343	14.8106	15.6678	25.003	21.4001	25.3324	17.1527	17.9808	21.3848
RNU7-200P	NC_000001.11		pseudogene	20841241	20841302	+	106480835	Dbxref=GeneID:106480835,HGNC:HGNC:45734	RNU7-200P	RNA%2C U7 small nuclear 200 pseudogene				0	0	0	0	0	0	0	0	0	0	0	0	0	0	0	0	0	0	0	0	0	0	0	0
LOC105376830	NC_000001.11		gene	20903705	20919273	+	105376830	Dbxref=GeneID:105376830	LOC105376830	gbkey=Gene				0.0260637	0	0.0790254	0.184103	0	0	0.0504121	0	0	0	0	0	0	0	0	0.0264537	0	0	0.0280612	0.181894	0	0	0	0.0279189
LOC105376829	NC_000001.11		gene	20919271	20933441	+	105376829	Dbxref=GeneID:105376829	LOC105376829	gbkey=Gene				0	0	0	0	0	0	0	0	0.0733282	0	0	0	0	0	0	0.138484	0	0	0	0.0713473	0.071695	0	0.137467	0
RPS15AP6	NC_000001.11		pseudogene	21003511	21003964	-	100271141	Dbxref=GeneID:100271141,HGNC:HGNC:35657	RPS15AP6	ribosomal protein S15a pseudogene 6				0	0	0	0	0	0	0	0	0	0	0	0	0	0	0	0	0	0	0	0.234527	0	0	0	0
HSPE1P27	NC_000001.11		pseudogene	21161475	21162081	+	106480261	Dbxref=GeneID:106480261,HGNC:HGNC:49346	HSPE1P27	heat shock protein family E (Hsp10) member 1 pseudogene 27				0	0	0	0	0	0	0	0	0	0	0	0	0	0	0.159326	0	0	0	0	0.14618	0	0	0	0
ECE1	NC_000001.11	chromosome 1	gene	21217250	21345504	-	1889	Dbxref=GeneID:1889,HGNC:HGNC:3146,MIM:600423	ECE1	endothelin converting enzyme 1	NP_001106819.1	754	endothelin-converting enzyme 1 isoform 4	24.7457	17.6781	18.7661	20.744	21.0694	20.5842	16.0164	20.7614	26.1244	26.8437	29.688	18.2973	37.1477	41.2844	36.6595	44.3005	39.5761	41.5397	64.9354	54.2661	64.9387	43.5137	51.5388	46.4493
ECE1-AS1	NC_000001.11		gene	21293290	21299869	+	100506801	Dbxref=GeneID:100506801,HGNC:HGNC:40203	ECE1-AS1	ECE1 antisense RNA 1				0	0	0	0	0	0	0	0.0505552	0	0	0	0	0.0231924	0.0429006	0.0818039	0.02428	0.0497097	0	0.412086	0.0500364	0.145036	0.171504	0.0964065	0.153749
PPP1R11P1	NC_000001.11		pseudogene	21397800	21398562	+	94297	Dbxref=GeneID:94297,HGNC:HGNC:16326	PPP1R11P1	protein phosphatase 1 regulatory inhibitor subunit 11 pseudogene 1				0	0	0	0	0	0	0	0	0	0	0	0	0	0	0	0	0	0	0	0	0	0	0	0
PDE4DIPP10	NC_000001.11		pseudogene	21411456	21411990	-	100421269	Dbxref=GeneID:100421269,HGNC:HGNC:55101	PDE4DIPP10	PDE4DIP pseudogene 10				0	0	0	0	0	0	0	0	0	0	0	0	0	0	0	0	0	0	0	0	0	0	0	0
LOC105376832	NC_000001.11		gene	21412667	21416543	-	105376832	Dbxref=GeneID:105376832	LOC105376832	gbkey=Gene				0	0	0	0	0	0	0	0	0	0	0	0	0	0	0	0	0	0	0	0	0	0	0	0
NBPF2P	NC_000001.11		pseudogene	21423108	21427960	-	343381	Dbxref=GeneID:343381,HGNC:HGNC:31987	NBPF2P	NBPF member 2%2C pseudogene				0	0	0	0.0135756	0	0	0.0118016	0	0	0	0	0	0.165632	0.186018	0.111279	0.198171	0.101432	0.211485	0.105107	0.153147	0.251551	0.149978	0.086063	0.209147
HS6ST1P1	NC_000001.11		pseudogene	21428068	21432220	+	388605	Dbxref=GeneID:388605,HGNC:HGNC:31835	HS6ST1P1	heparan sulfate 6-O-sulfotransferase 1 pseudogene 1				0	0.0371957	0.0145178	0.0639202	0	0.0628658	0.0138918	0.0151785	0.0154398	0	0	0	0.041779	0.0386409	0	0.0145794	0	0.0165962	0.0154654	0	0.0174179	0	0	0.015387
CROCCP5	NC_000001.11		pseudogene	21434320	21436826	+	100421114	Dbxref=GeneID:100421114,HGNC:HGNC:43865	CROCCP5	CROCC pseudogene 5				0	0	0	0	0	0	0	0	0	0	0	0	0	0.112583	0	0	0	0	0	0	0	0	0	0
NBPF3	NC_000001.11	chromosome 1	gene	21436775	21484900	+	84224	Dbxref=GeneID:84224,HGNC:HGNC:25076,MIM:612992	NBPF3	NBPF member 3	NP_001243345.1	621	neuroblastoma breakpoint family member 3 isoform 2	2.68951	2.43405	2.71647	0.882018	1.21143	1.03324	2.03317	1.98335	1.67026	1.83227	1.60543	1.84905	1.33215	1.66792	1.40544	1.31027	1.16429	0.854434	1.2923	1.33953	1.36272	1.29903	1.0441	0.924135
PFN1P10	NC_000001.11		pseudogene	21459424	21460202	-	767853	Dbxref=GeneID:767853,HGNC:HGNC:42985	PFN1P10	profilin 1 pseudogene 10				0	0.127131	0.0992405	0	0.154666	0	0	0	0.105543	0.115948	0	0	0	0.088047	0	0	0.102022	0	0	0.102692	0.119065	0	0	0
ALPL	NC_000001.11	chromosome 1	gene	21508984	21578412	+	249	Dbxref=GeneID:249,HGNC:HGNC:438,MIM:171760	ALPL	alkaline phosphatase%2C biomineralization associated	NP_000469.3	524	alkaline phosphatase, tissue-nonspecific isozyme isoform 1 preproprotein	3.3994	4.93748	2.79984	7.1013	3.60423	3.67649	5.95482	2.33425	2.79737	3.81491	4.02635	7.43353	0.416475	0.949398	0.489777	0.696468	0.711008	0.909271	0.422546	0.449278	0.347281	0.707953	0.663633	0.364441
LINC02596	NC_000001.11		gene	21585690	21591187	+	105376834	Dbxref=GeneID:105376834,HGNC:HGNC:53948	LINC02596	gbkey=Gene				0	0	0	0	0	0	0	0	0	0	0	0	0	0	0	0	0	0	0	0	0	0	0	0
RAP1GAP	NC_000001.11	chromosome 1	gene	21596221	21669357	-	5909	Dbxref=GeneID:5909,HGNC:HGNC:9858,MIM:600278	RAP1GAP	RAP1 GTPase activating protein	NP_001375225.1	821	rap1 GTPase-activating protein 1 isoform 45	3.23492	2.46782	1.97387	6.83587	1.60343	3.29861	6.75611	6.06905	5.81636	2.34892	3.89288	2.9653	7.3163	7.88704	6.28188	4.8821	6.34397	5.91092	7.55976	7.72362	7.31833	6.71461	5.25041	4.74493
USP48	NC_000001.11	chromosome 1	gene	21678298	21784146	-	84196	Dbxref=GeneID:84196,HGNC:HGNC:18533,MIM:617445	USP48	ubiquitin specific peptidase 48	NP_001337093.1	968	ubiquitin carboxyl-terminal hydrolase 48 isoform d	13.1805	17.6118	16.7007	20.9297	16.4071	19.8733	20.7642	16.4353	14.4919	14.7937	15.9687	19.2222	15.3849	15.4732	17.3348	16.9594	15.1483	15.0411	14.0546	13.653	16.7281	11.6093	13.6648	15.7037
LDLRAD2	NC_000001.11	chromosome 1	gene	21812265	21825225	+	401944	Dbxref=GeneID:401944,HGNC:HGNC:32071	LDLRAD2	low density lipoprotein receptor class A domain containing 2	NP_001013715.2	272	low-density lipoprotein receptor class A domain-containing protein 2 precursor	0	0	0	5.10248e-317	0	6.36098e-318	0.0300572	0.0297161	0	0.0302911	0.0991318	0	0.0465369	0.100322	0.0597303	0.117757	0.0809803	0	0.0819471	0.0279944	0	0.038715	0.0549769	0.208224
HSPG2	NC_000001.11	chromosome 1	gene	21822244	21937310	-	3339	Dbxref=GeneID:3339,HGNC:HGNC:5273,MIM:142461	HSPG2	heparan sulfate proteoglycan 2	NP_005520.4	4391	basement membrane-specific heparan sulfate proteoglycan core protein isoform b precursor	5.9981	5.32267	2.82786	6.53856	4.46818	0.784821	4.46869	4.90364	5.41127	6.20234	5.64211	5.78816	18.7277	19.66	17.8354	20.9353	17.3575	17.5796	17.2307	15.5605	16.7973	5.86576	13.5179	12.2968
RPL21P29	NC_000001.11		pseudogene	21908058	21908614	+	440575	Dbxref=GeneID:440575,HGNC:HGNC:35793	RPL21P29	ribosomal protein L21 pseudogene 29				0.159398	0	0	0	0.251072	0	0.154153	0.336862	0	0	0.188829	0.212982	0	0.142929	0.181693	0	0.165614	0.184163	0.171614	0.166702	0	0.163253	0.160595	0
CELA3B	NC_000001.11	chromosome 1	gene	21977022	21989354	+	23436	Dbxref=GeneID:23436,HGNC:HGNC:15945,MIM:618694	CELA3B	chymotrypsin like elastase 3B	NP_031378.1	270	chymotrypsin-like elastase family member 3B preproprotein	0.080508	0	0	0	0	0	0	0	0	0	0	0	0	0.0721896	0	0	0	0	0	0	0	0	0	0
RN7SL386P	NC_000001.11		pseudogene	21987481	21987777	+	106479364	Dbxref=GeneID:106479364,HGNC:HGNC:46402	RN7SL386P	RNA%2C 7SL%2C cytoplasmic 386%2C pseudogene				0	0	0	0	0	0	0	0	0	0	0	0	0	0	0	0	0	0	0	0	0	0	0	0
RNU6-1022P	NC_000001.11		pseudogene	21987816	21987919	+	106480016	Dbxref=GeneID:106480016,HGNC:HGNC:47985	RNU6-1022P	RNA%2C U6 small nuclear 1022%2C pseudogene				0	0	0	0	0	0	0	0	0	0	0	0	0	0	0	0	0	0	0	0	0	0	0	0
CELA3A	NC_000001.11	chromosome 1	gene	22001657	22012542	+	10136	Dbxref=GeneID:10136,HGNC:HGNC:15944,MIM:618693	CELA3A	chymotrypsin like elastase 3A	NP_005738.4	270	chymotrypsin-like elastase family member 3A preproprotein	0	0.104234	0	0	0.507241	0	0.0778589	0	0.0865347	0	0	0.107572	0.0780523	0	0	0	0	0	0	0	0.0976215	0	0	0
RN7SL186P	NC_000001.11		pseudogene	22010650	22010946	+	106480972	Dbxref=GeneID:106480972,HGNC:HGNC:46202	RN7SL186P	RNA%2C 7SL%2C cytoplasmic 186%2C pseudogene				0	0	0	0	0	0	0	0	0	0	0	0	0	0	0	0	0	0	0	0	0	0	0	0
RNU6-776P	NC_000001.11		pseudogene	22010985	22011088	+	106480608	Dbxref=GeneID:106480608,HGNC:HGNC:47739	RNU6-776P	RNA%2C U6 small nuclear 776%2C pseudogene				0	0	0	0	0	0	0	0	0	0	0	0	0	0	0	0	0	0	0	0	0	0	0	0
LINC01635	NC_000001.11		gene	22023994	22026048	-	101928043	Dbxref=GeneID:101928043,HGNC:HGNC:52422	LINC01635	long intergenic non-protein coding RNA 1635				0.228382	0.295688	0	0.127034	0	0.166584	0.110433	0	0.122739	0.134839	0.270549	0	0.221416	0	0.130163	0	0	0	0.122942	0.238847	0.138464	0.350857	0.345144	0
LINC00339	NC_000001.11		gene	22025191	22031224	+	29092	Dbxref=GeneID:29092,HGNC:HGNC:25011	LINC00339	long intergenic non-protein coding RNA 339				4.38488	4.34074	4.61977	5.96008	5.47509	6.28882	5.53171	4.89648	6.23858	6.5396	10.2004	6.87804	6.95293	5.74093	6.6849	7.26972	6.83129	6.38131	7.30186	6.13004	8.4326	7.11928	9.85984	9.67267
CDC42-AS1	NC_000001.11		gene	22031028	22052926	-	112268223	Dbxref=GeneID:112268223,HGNC:HGNC:54314	CDC42-AS1	gbkey=Gene				0	0.100173	0.0822896	0.0890438	0.229533	0.228339	0	0.164324	0	0.193849	0	0.232238	0.157767	0	0.0886178	0.077283	0	0.0912463	1.21817e-237	0.0794325	0.0908931	0.0795949	0.0792166	0.341713
CDC42	NC_000001.11	chromosome 1	gene	22052709	22101360	+	998	Dbxref=GeneID:998,HGNC:HGNC:1736,MIM:116952	CDC42	cell division cycle 42	NP_001782.1	191	cell division control protein 42 homolog isoform 1 precursor	26.6868	23.7059	30.9444	29.0828	26.0853	42.8777	21.0508	26.1398	31.2301	24.0335	27.9291	17.3086	31.6544	31.4658	32.7671	32.7126	31.3696	29.686	30.7301	32.1296	27.8311	38.6501	31.8053	34.0316
MPHOSPH6P1	NC_000001.11		pseudogene	22068298	22068908	-	107985102	Dbxref=GeneID:107985102,HGNC:HGNC:54549	MPHOSPH6P1	gbkey=Gene				0.138412	0	0.139889	0	0	0	0	0.146256	0	0	0.163968	0	0	0	0	0	0	0	0	0	0	0	0	0
WNT4	NC_000001.11	chromosome 1	gene	22117308	22143981	-	54361	Dbxref=GeneID:54361,HGNC:HGNC:12783,MIM:603490	WNT4	Wnt family member 4	NP_110388.2	351	protein Wnt-4 precursor	0.316345	0.79559	0.371914	0.782636	0.355916	0.641031	0.437221	0.297387	0.178108	0.409123	0.481818	0.684343	0.245889	0.3939	0.179849	0.152894	0.109555	0.156634	0.113546	0.155034	0.21309	0.431319	0.227656	0.129141
LOC105376845	NC_000001.11		gene	22140953	22157385	+	105376845	Dbxref=GeneID:105376845	LOC105376845	gbkey=Gene				0.618205	0.24867	0.156306	0	0.194748	0	0.185747	0.130645	0.132895	0.291996	0.146467	0.165202	0	0.110865	0	0.0974676	0.199619	0.0893385	0	0	0	0	0.0967543	0.132442
LOC105376850	NC_000001.11		gene	22160963	22172505	+	105376850	Dbxref=GeneID:105376850	LOC105376850	gbkey=Gene				0.0203906	0	0	0	0.0321178	0.0297463	0.0197197	0.0215461	0	0	0	0.0272452	0	0	0	0	0	0	0	0	0	0	0	0
LOC107985377	NC_000001.11		gene	22252565	22257967	+	107985377	Dbxref=GeneID:107985377	LOC107985377	gbkey=Gene				0	0	0	0	0	0	0	0	0	0	0	0	0	0	0	0	0	0	0	0	0	0	0	0
LOC105376856	NC_000001.11		gene	22416331	22418938	-	105376856	Dbxref=GeneID:105376856	LOC105376856	gbkey=Gene				0	0	0	0	0	0	0	0	0	0	0	0	0	0	0	0	0	0	0	0	0	0	0	0
ZBTB40	NC_000001.11	chromosome 1	gene	22428838	22531154	+	9923	Dbxref=GeneID:9923,HGNC:HGNC:29045,MIM:612106	ZBTB40	zinc finger and BTB domain containing 40	NP_055685.3	1239	zinc finger and BTB domain-containing protein 40 isoform a	5.46524	5.01971	4.33741	2.77279	5.4419	2.33353	3.44237	3.53354	4.0874	5.91647	3.88349	4.7747	6.08118	5.4719	4.71568	5.88333	6.31777	5.99682	4.51461	4.2619	4.68474	4.62677	5.62081	5.63411
EPHA8	NC_000001.11	chromosome 1	gene	22563489	22603595	+	2046	Dbxref=GeneID:2046,HGNC:HGNC:3391,MIM:176945	EPHA8	EPH receptor A8	NP_065387.1	1005	ephrin type-A receptor 8 isoform 1 precursor	0.112055	0.118807	0.126551	0.113035	0.106696	0	0	0	0.0162072	0.0799724	0.160477	0.0452534	0.567764	0.73712	0.27109	0.137583	0.555013	0.956517	0.357233	0.575745	0.269703	1.02153	0.273064	0.0969313
C1QA	NC_000001.11	chromosome 1	gene	22636463	22639678	+	712	Dbxref=GeneID:712,HGNC:HGNC:1241,MIM:120550	C1QA	complement C1q A chain	NP_001334394.1	245	complement C1q subcomponent subunit A precursor	0	0	0	0	0	0	0	0	0	0	0	0	0	0	0	0	0	0	0	0	0	0	0	0
C1QC	NC_000001.11	chromosome 1	gene	22643633	22648108	+	714	Dbxref=GeneID:714,HGNC:HGNC:1245,MIM:120575	C1QC	complement C1q C chain	NP_001334548.1	245	complement C1q subcomponent subunit C isoform 1 precursor	0	0	0	0	0	0	0	0	0	0	0	0	0	0	0	0	0	0	0	0	0	0	0	0
C1QB	NC_000001.11	chromosome 1	gene	22653236	22661637	+	713	Dbxref=GeneID:713,HGNC:HGNC:1242,MIM:120570	C1QB	complement C1q B chain	NP_000482.3	253	complement C1q subcomponent subunit B isoform 1 precursor	0	0	0	0	0	0	0	0	0	0	0.0749578	0	0	0	0	0	0	0	0	0	0	0	0	0
EPHB2	NC_000001.11	chromosome 1	gene	22710770	22921500	+	2048	Dbxref=GeneID:2048,HGNC:HGNC:3393,MIM:600997	EPHB2	EPH receptor B2	NP_001296122.1	1055	ephrin type-B receptor 2 isoform 4 precursor	9.80102	7.714	7.22695	10.6537	9.13668	10.2777	8.0734	10.2522	12.004	11.2235	11.9949	8.09038	9.9002	10.8187	9.30264	10.7125	11.4433	11.5219	10.8867	12.9256	10.5212	10.558	11.5769	8.94661
LACTBL1	NC_000001.11	chromosome 1	gene	22953043	22972866	-	646262	Dbxref=GeneID:646262,HGNC:HGNC:35445	LACTBL1	lactamase beta like 1	NP_001276903.1	579	putative beta-lactamase-like 1	0	0	0	0	0	0	0	0	0	0	0	0	0	0	0	0	0	0	0	0	0	0	0.0326997	0
TEX46	NC_000001.11	chromosome 1	gene	23010834	23015852	-	729059	Dbxref=GeneID:729059,HGNC:HGNC:44651	TEX46	testis expressed 46	NP_001229450.1	121	testis-expressed protein 46 precursor	0	0	0	0	0	0	0	0	0	0	0.432276	0.243784	0	0	0	0	0	0	0	0	0	0	0.367641	0
KDM1A	NC_000001.11	chromosome 1	gene	23019443	23083691	+	23028	Dbxref=GeneID:23028,HGNC:HGNC:29079,MIM:609132	KDM1A	lysine demethylase 1A	NP_001009999.1	876	lysine-specific histone demethylase 1A isoform a	29.6264	31.1857	24.9784	36.6581	26.9703	27.3057	30.9155	30.151	30.1189	26.8268	25.4529	29.1618	45.0751	44.6146	46.8402	54.2806	42.3378	45.9247	43.8005	50.6647	48.2236	37.4057	45.881	42.5303
MIR3115	NC_000001.11		gene	23044305	23044372	+	100422866	Dbxref=GeneID:100422866,HGNC:HGNC:38371,miRBase:MI0014127	MIR3115	microRNA 3115				0	0	0	0	0	0	0	0	0	0	0	0	0	0	0	0	0	0	0	0	0	0	0	0
LUZP1	NC_000001.11	chromosome 1	gene	23083642	23177808	-	7798	Dbxref=GeneID:7798,HGNC:HGNC:14985,MIM:601422	LUZP1	leucine zipper protein 1	XP_016857741.1	1076	leucine zipper protein 1 isoform X1	13.2094	12.1607	12.2962	8.82652	12.5803	10.3071	5.16504	6.62179	7.25636	11.4079	10.2253	9.90997	8.76063	9.73108	8.86696	10.4714	11.6548	10.8914	8.41151	8.80479	7.95953	11.5025	9.40308	9.76256
RNU6-514P	NC_000001.11		pseudogene	23162704	23162810	+	106480586	Dbxref=GeneID:106480586,HGNC:HGNC:47477	RNU6-514P	RNA%2C U6 small nuclear 514%2C pseudogene				0	0	0	0	0	0	0	0	0	0	0	0	0	0	0	0	0	0	0	0	0	0	0	0
RNU6-135P	NC_000001.11		pseudogene	23163953	23164053	+	106479625	Dbxref=GeneID:106479625,HGNC:HGNC:47098	RNU6-135P	RNA%2C U6 small nuclear 135%2C pseudogene				0	0	0	0	0	0	0	0	0	0	0	0	0	0	0	0	0	0	0	0	0	0	0	0
HTR1D	NC_000001.11	chromosome 1	gene	23191895	23217502	-	3352	Dbxref=GeneID:3352,HGNC:HGNC:5289,MIM:182133	HTR1D	5-hydroxytryptamine receptor 1D	NP_000855.1	377	5-hydroxytryptamine receptor 1D	0.36413	0.117861	0.0736032	0.0202542	0.0573551	0.0531201	0.0352148	0.134667	0.117417	0.0859948	0.10784	0	2.54177	2.4488	2.90542	1.18265	1.58898	1.49349	1.52894	1.9612	1.39083	1.39851	1.13728	0.838605
RPL29P6	NC_000001.11		pseudogene	23244729	23245346	+	391019	Dbxref=GeneID:391019,HGNC:HGNC:36627	RPL29P6	ribosomal protein L29 pseudogene 6				0	0	0	0	0	0	0	0	0	0	0	0	0	0	0	0	0	0	0	0	0	0	0	0
LINC01355	NC_000001.11		gene	23281309	23285518	-	100996511	Dbxref=GeneID:100996511,HGNC:HGNC:50584	LINC01355	long intergenic non-protein coding RNA 1355				0	0	0	0	0	0	0	0	0	0	0	0	0	0	0	0	0	0	0	0	0	0	0	0
HNRNPR	NC_000001.11	chromosome 1	gene	23304688	23344316	-	10236	Dbxref=GeneID:10236,HGNC:HGNC:5047,MIM:607201	HNRNPR	heterogeneous nuclear ribonucleoprotein R	XP_016855497.1	595	heterogeneous nuclear ribonucleoprotein R isoform X5	0.0983387	0.0954756	0.17393	0.109387	0.07743	0.215189	0.118869	0.181835	0.0528379	0.116108	0.0291097	0.0985325	0.19067	0.286581	0.252212	0.174658	0.102173	0.113605	0.317618	0.154257	0.149041	0.151065	0.173386	0.0789919
ZNF436	NC_000001.11	chromosome 1	gene	23359448	23369836	-	80818	Dbxref=GeneID:80818,HGNC:HGNC:20814,MIM:611703	ZNF436	zinc finger protein 436	NP_001070663.1	470	zinc finger protein 436 isoform 1	0	0	0	0	0	0	0	0	0	0	0	0	0	0	0	0	0	0	0	0	0	0	0	0
ZNF436-AS1	NC_000001.11		gene	23368971	23371839	+	148898	Dbxref=GeneID:148898,HGNC:HGNC:25122	ZNF436-AS1	ZNF436 antisense RNA 1				0	0	0	0	0	0	0	0	0	0	0	0	0	0	0	0	0	0	0	0	0	0	0	0
TCEA3	NC_000001.11	chromosome 1	gene	23380909	23424776	-	6920	Dbxref=GeneID:6920,HGNC:HGNC:11615,MIM:604128	TCEA3	transcription elongation factor A3	XP_016857693.1	327	transcription elongation factor A protein 3 isoform X7	0	0	0	0	0	0	0	0.0379391	0	0.042397	0	0	0.104428	0.262585	0.0409265	0.291328	0.0746093	0.0829655	0.193281	0.074887	0.590775	0.257201	0.180871	0.269222
ASAP3	NC_000001.11	chromosome 1	gene	23428563	23484631	-	55616	Dbxref=GeneID:55616,HGNC:HGNC:14987,MIM:616594	ASAP3	ArfGAP with SH3 domain%2C ankyrin repeat and PH domain 3	XP_016857176.1	883	arf-GAP with SH3 domain, ANK repeat and PH domain-containing protein 3 isoform X4	0	0.037309	0.029124	0.0324728	0.0453896	0.0212819	0.0141084	0.0154495	0.0157155	0.0340272	0.0345936	0.0194925	0.014175	0.0261846	0.0166289	0.0296266	0	0.0337248	0	0	0.034942	0.0149745	0	0.0156268
E2F2	NC_000001.11	chromosome 1	gene	23505696	23531250	-	1870	Dbxref=GeneID:1870,HGNC:HGNC:3114,MIM:600426	E2F2	E2F transcription factor 2	XP_011539172.1	350	transcription factor E2F2 isoform X2	0.0390135	0	0.0122595	0	0	0	0.0377298	0	0.041934	0.0143235	0.0143698	0	0	0.0108768	0.0138267	0.0123116	0	0	0.0130597	0	0	0.0399569	0	0
LOC101928163	NC_000001.11		gene	23521930	23528419	+	101928163	Dbxref=GeneID:101928163	LOC101928163	uncharacterized LOC101928163				0	0	0	0	0	0	0	0	0	0	0	0	0	0	0	0	0	0	0	0	0	0	0	0
LOC105376859	NC_000001.11		gene	23550472	23554862	-	105376859	Dbxref=GeneID:105376859	LOC105376859	gbkey=Gene				0	0	0	0	0	0	0	0	0	0	0	0	0	0	0	0	0	0	0	0	0	0	0	0
ID3	NC_000001.11	chromosome 1	gene	23557926	23559501	-	3399	Dbxref=GeneID:3399,HGNC:HGNC:5362,MIM:600277	ID3	inhibitor of DNA binding 3%2C HLH protein	NP_002158.3	119	DNA-binding protein inhibitor ID-3	0	0	0	0	0	0	0	0	0	0	0	0	0	0	0	0	0	0	0	0	0	0	0	0
LOC107984928	NC_000001.11		gene	23576481	23602302	-	107984928	Dbxref=GeneID:107984928	LOC107984928	gbkey=Gene				0	0	0	0	0	0	0	0	0	0	0	0	0	0	0	0	0	0	0	0	0	0	0	0
MDS2	NC_000001.11		gene	23627334	23640568	+	259283	Dbxref=GeneID:259283,HGNC:HGNC:29633,MIM:607305	MDS2	myelodysplastic syndrome 2 translocation associated				0.150918	0.195376	0.610115	0.83948	0.221228	0.880652	0.669683	0.5137	0.455043	0.62191	0.536344	0.604947	0	0.810795	0.908619	0.459143	0.303045	0.174348	0.487448	0	0.731995	0.309121	0.523356	0.32331
LOC729856	NC_000001.11		pseudogene	23670777	23671244	+	729856	Dbxref=GeneID:729856	LOC729856	elongation factor 1-alpha-like				0	0	0	0	0	0	0	0	0	0	0	0	0	0	0	0	0	0	0	0	0	0	0	0
RPL11	NC_000001.11	chromosome 1	gene	23691779	23696835	+	6135	Dbxref=GeneID:6135,HGNC:HGNC:10301,MIM:604175	RPL11	ribosomal protein L11	NP_000966.2	178	60S ribosomal protein L11 isoform 1	762.527	818.745	908.316	1266.83	1161.62	2087.37	748.765	724.973	735.603	1069.17	1240.51	1054.94	555.535	586.239	705.424	741.032	619.706	671.765	580.84	603.051	680.634	813.1	879.772	850.557
ELOA	NC_000001.11	chromosome 1	gene	23743471	23762059	+	6924	Dbxref=GeneID:6924,HGNC:HGNC:11620,MIM:600786	ELOA	elongin A	NP_003189.3	772	elongin-A	22.5599	19.847	17.813	22.7139	20.5033	14.3728	15.1998	15.7153	16.9359	20.8029	19.1395	20.6537	22.5565	20.887	17.9508	21.9049	21.033	21.0909	20.2931	20.2246	18.7512	17.3891	18.4232	18.0224
ELOA-AS1	NC_000001.11		gene	23760382	23778297	-	100506963	Dbxref=GeneID:100506963,HGNC:HGNC:50582	ELOA-AS1	ELOA antisense RNA 1				0.530944	0.571747	0.412949	1.09053	1.08813	2.46054	0.634539	1.23492	0.41369	1.82078	1.16591	1.58029	1.09513	0.767296	0.854056	0.987797	1.29961	0.88468	0.0975844	0.362644	0.613259	0.537258	0.671456	0.530997
PITHD1	NC_000001.11	chromosome 1	gene	23778417	23788232	+	57095	Dbxref=GeneID:57095,HGNC:HGNC:25022,MIM:618784	PITHD1	PITH domain containing 1	NP_065095.2	211	PITH domain-containing protein 1	48.16	45.1677	45.3436	41.2361	49.9325	50.9062	28.8412	30.4051	27.8043	62.1467	54.6094	48.6554	42.5028	41.958	32.0268	40.485	49.0447	47.5468	27.217	34.741	28.139	56.2383	39.0432	43.6016
LOC105376860	NC_000001.11		gene	23790624	23793765	-	105376860	Dbxref=GeneID:105376860	LOC105376860	gbkey=Gene				0.218218	0	0.220546	0.24276	1.03116	0	0.422074	0	0.234553	1.03071	0.517017	0.874723	0.423123	0.391341	0	0.221483	0.226727	0	0.234942	0	0.529208	0	0	0.467501
LYPLA2	NC_000001.11	chromosome 1	gene	23790789	23795539	+	11313	Dbxref=GeneID:11313,HGNC:HGNC:6738,MIM:616143	LYPLA2	lysophospholipase 2	XP_024308564.1	287	acyl-protein thioesterase 2 isoform X1	35.6411	33.5649	33.4254	55.1676	39.5201	55.4573	40.7066	50.9796	55.3758	40.0611	51.8013	38.965	58.3296	54.9103	53.1887	55.5617	54.5353	55.7826	56.1931	54.9181	55.7587	58.3872	50.4956	49.7687
GALE	NC_000001.11	chromosome 1	gene	23795599	23800754	-	2582	Dbxref=GeneID:2582,HGNC:HGNC:4116,MIM:606953	GALE	UDP-galactose-4-epimerase	NP_001121093.1	348	UDP-glucose 4-epimerase	4.6494	3.68861	6.32594	10.0613	6.05135	10.2015	6.69568	8.16466	8.8156	6.07997	7.33834	4.84937	22.4918	25.2791	21.1839	16.8396	17.9307	21.0806	24.1633	22.3667	23.8826	23.1717	16.2051	16.6459
HMGCL	NC_000001.11	chromosome 1	gene	23801885	23825429	-	3155	Dbxref=GeneID:3155,HGNC:HGNC:5005,MIM:613898	HMGCL	3-hydroxy-3-methylglutaryl-CoA lyase	NP_001159531.1	254	hydroxymethylglutaryl-CoA lyase, mitochondrial isoform 2 precursor	15.2173	15.0853	16.0083	14.4351	14.9333	17.8825	12.1101	13.1441	12.3008	15.6293	13.6555	12.4103	9.66212	10.1504	10.54	11.3207	9.65014	8.57246	6.60703	5.46401	8.79924	8.45089	11.4119	13.3692
LOC105376861	NC_000001.11		gene	23825540	23838636	-	105376861	Dbxref=GeneID:105376861	LOC105376861	gbkey=Gene				0.544661	0.141036	0.110095	0.363551	0.171582	0	0.316043	0	0.234174	0	0.129045	0	0.739267	0.390708	0.993347	0.221124	0.22636	0.629281	0.469123	0.227847	0.396263	0.223133	0.439	0.700116
FUCA1	NC_000001.11	chromosome 1	gene	23845077	23868332	-	2517	Dbxref=GeneID:2517,HGNC:HGNC:4006,MIM:612280	FUCA1	alpha-L-fucosidase 1	NP_000138.2	466	tissue alpha-L-fucosidase precursor	6.44108	5.7343	4.54071	6.05941	4.49912	5.43986	4.44661	3.66227	3.78443	4.84916	4.67712	4.34642	85.7375	62.3172	84.7484	80.419	56.4873	56.0236	85.4342	77.4807	70.4058	45.2905	59.4092	54.4094
CNR2	NC_000001.11	chromosome 1	gene	23870515	23913362	-	1269	Dbxref=GeneID:1269,HGNC:HGNC:2160,MIM:605051	CNR2	cannabinoid receptor 2	XP_016855750.1	360	cannabinoid receptor 2 isoform X1	0	0.026706	0	0.074827	0.035335	0.0300912	0	0	0	0.0132374	0.0265751	0.110247	0	0	0	0	0	0	0	0.011724	0.0250117	0	0	0
BTBD6P1	NC_000001.11		pseudogene	23901049	23903008	-	646330	Dbxref=GeneID:646330,HGNC:HGNC:51542	BTBD6P1	BTB domain containing 6 pseudogene 1				0	0	0	0	0	0.0470785	0.0624193	0	0	0	0	0	0	0	0	0.0327545	0	0.0372853	0	0	0	0	0	0
LOC107984929	NC_000001.11		gene	23910737	23912664	+	107984929	Dbxref=GeneID:107984929	LOC107984929	gbkey=Gene				0	0	0	0	0	0	0	0	0	0	0	0	0	0	0.0676077	0	0	0	0	0	0	0	0	0
H3P1	NC_000001.11		pseudogene	23949016	23949383	-	115482711	Dbxref=GeneID:115482711,HGNC:HGNC:43794	H3P1	H3 histone pseudogene 1				0	0.43872	0	0	0	0	0	0	0	0.40013	0	0.452767	0	0	0.386252	0	0	0	0	0	0	0	0	0
PNRC2	NC_000001.11	chromosome 1	gene	23959164	23963462	+	55629	Dbxref=GeneID:55629,HGNC:HGNC:23158,MIM:611882	PNRC2	proline rich nuclear receptor coactivator 2	XP_016857180.1	139	proline-rich nuclear receptor coactivator 2 isoform X1	22.5069	21.9587	27.1414	12.2914	20.9173	22.3434	17.7504	18.7943	19.6173	20.4613	20.153	18.3501	27.2798	26.2955	33.3685	28.1483	25.1048	28.7517	48.916	44.7351	48.3306	45.3694	37.8165	42.9993
SRSF10	NC_000001.11	chromosome 1	gene	23964347	23980370	-	10772	Dbxref=GeneID:10772,HGNC:HGNC:16713,MIM:605221	SRSF10	serine and arginine rich splicing factor 10	NP_001177938.1	165	serine/arginine-rich splicing factor 10 isoform 6	25.7663	31.0132	32.9475	29.2357	27.8341	36.3444	24.7713	27.2642	26.4786	23.6786	25.2188	26.3137	25.4353	23.705	28.2495	24.5157	27.1704	27.7254	33.1963	27.9301	31.4758	28.3491	28.2703	28.8577
LOC105378615	NC_000001.11		gene	23987408	23987788	-	105378615	Dbxref=GeneID:105378615	LOC105378615	gbkey=Gene				0	0	0	0	0	0	0	0	0	0	0	0	0	0	0	0	0	0	0	0	0	0	0	0
RPL36P5	NC_000001.11		pseudogene	24007834	24008554	-	127295	Dbxref=GeneID:127295,HGNC:HGNC:35567	RPL36P5	ribosomal protein L36 pseudogene 5				0	0	0	0	0	0	0	0	0	0	0	0	0	0	0	0	0	0	0	0	0	0	0	0
LOC105376863	NC_000001.11		gene	24010499	24037046	+	105376863	Dbxref=GeneID:105376863	LOC105376863	gbkey=Gene				2.84448	0.381749	0.0744999	1.78861	0.116108	0	0	0.155781	0	0.0870424	3.81047	0	0	0	0	0	0	0	0	0	0	0	0	0
LOC107984931	NC_000001.11		gene	24042274	24064129	+	107984931	Dbxref=GeneID:107984931	LOC107984931	gbkey=Gene				0	0	0	0	0	0.525072	0	0	0	0	0.426385	0	0	0	0	0	0	0	0	0	0	0	0	0
MYOM3	NC_000001.11	chromosome 1	gene	24056041	24112135	-	127294	Dbxref=GeneID:127294,HGNC:HGNC:26679,MIM:616832	MYOM3	myomesin 3	NP_689585.3	1437	myomesin-3	0.0408485	0.0396651	0.0412844	0	0	0.0148977	0.00987608	0.0323724	0.0329297	0.0482349	0.0604882	0.0409351	0	0	0	0	0.0106103	0	0	0	0.0247658	0.0104591	0.0102888	0
MYOM3-AS1	NC_000001.11		gene	24066009	24084296	+	107985737	Dbxref=GeneID:107985737,HGNC:HGNC:41158	MYOM3-AS1	gbkey=Gene				0	0	0	0	0	0	0	0	0	0	0	0	0	0	0	0	0	0	0	0	0	0	0	0
LOC105376864	NC_000001.11		gene	24098018	24104540	+	105376864	Dbxref=GeneID:105376864	LOC105376864	gbkey=Gene				0	0	0	0.0284209	0	0	0	0	0	0	0	0	0	0	0	0	0	0	0	0	0.0309782	0	0	0
IL22RA1	NC_000001.11	chromosome 1	gene	24119771	24143140	-	58985	Dbxref=GeneID:58985,HGNC:HGNC:13700,MIM:605457	IL22RA1	interleukin 22 receptor subunit alpha 1	NP_067081.2	574	interleukin-22 receptor subunit alpha-1 precursor	0.759502	0.730477	0.526359	0.289687	0.0683606	0.0316565	0.650566	0.412735	0.513139	0.230616	0.179947	0.0869844	3.59752	4.47532	3.63608	2.77512	2.25462	2.43193	1.91578	1.74747	1.86821	0.844542	1.04942	1.06925
IFNLR1	NC_000001.11	chromosome 1	gene	24154156	24187295	-	163702	Dbxref=GeneID:163702,HGNC:HGNC:18584,MIM:607404	IFNLR1	interferon lambda receptor 1	NP_775087.1	491	interferon lambda receptor 1 isoform 2	0.645968	0.589319	0.687505	0.104396	0.129965	0.114892	0.89876	0.981959	0.927106	0.113666	0.186596	0.105231	3.34567	4.355	4.16208	3.04832	3.51694	4.10326	3.42655	3.67641	3.00306	3.29827	2.40919	2.84174
LINC02800	NC_000001.11		gene	24200240	24211690	+	284632	Dbxref=GeneID:284632,HGNC:HGNC:27642	LINC02800	long intergenic non-protein coding RNA 2800				0	0	0	0	0	0	0	0	0	0	0	0	0	0	0	0	0	0	0	0	0	0	0	0
GRHL3-AS1	NC_000001.11		gene	24305928	24321901	-	105376871	Dbxref=GeneID:105376871,HGNC:HGNC:41119	GRHL3-AS1	gbkey=Gene				0.164407	0.273638	0.152549	0.0335906	0.0475604	0.132095	0.0919998	0.0957171	0.121093	0.106936	0.0357697	0.047666	0.131036	0.0404075	0.172014	0.0919158	0.0940934	0.0824322	0	0	0.0432569	0	0.045402	0.0646642
GRHL3	NC_000001.11	chromosome 1	gene	24319333	24364482	+	57822	Dbxref=GeneID:57822,HGNC:HGNC:25839,MIM:608317	GRHL3	grainyhead like transcription factor 3	NP_937817.3	626	grainyhead-like protein 3 homolog isoform 3	6.0007	5.30366	4.7195	1.66803	2.57612	1.79295	2.20526	3.48863	4.22407	2.03857	2.02413	2.3031	1.42764	3.38569	2.95208	2.46082	3.98173	3.70196	0.454275	0.911676	1.0018	1.39587	1.92254	1.39498
STPG1	NC_000001.11	chromosome 1	gene	24356999	24415533	-	90529	Dbxref=GeneID:90529,HGNC:HGNC:28070,MIM:615826	STPG1	sperm tail PG-rich repeat containing 1	XP_011540705.1	366	O(6)-methylguanine-induced apoptosis 2 isoform X1	2.50439	2.23868	2.56044	1.55146	2.3331	1.93578	2.38904	2.45665	2.10037	2.81088	2.61035	2.83715	0.914398	0.841423	0.883655	1.49645	1.20193	1.24264	0.838237	0.866908	1.52044	1.92495	2.85536	2.79053
NIPAL3	NC_000001.11	chromosome 1	gene	24413360	24472983	+	57185	Dbxref=GeneID:57185,HGNC:HGNC:25233	NIPAL3	NIPA like domain containing 3	XP_011540110.1	392	NIPA-like protein 3 isoform X2	9.79858	6.79814	8.04562	4.3567	5.79204	7.44672	5.15476	8.28089	9.4623	5.87979	5.62727	3.45486	8.65771	7.27956	6.72017	6.87935	5.8354	6.10082	7.29729	7.34375	7.71286	7.32273	7.59818	7.64429
RCAN3AS	NC_000001.11		gene	24496254	24502382	-	100750325	Dbxref=GeneID:100750325,HGNC:HGNC:39009	RCAN3AS	RCAN3 antisense RNA				0.240394	0.255075	0	0	0.757261	0	0	0.254017	0	0.377884	0.379104	0	0.825857	0	1.45911	0.974416	0.179199	0.369735	0.344542	0.502819	0.495608	0.176644	0.322419	0
RCAN3	NC_000001.11	chromosome 1	gene	24502344	24541040	+	11123	Dbxref=GeneID:11123,HGNC:HGNC:3042,MIM:605860	RCAN3	RCAN family member 3	NP_001238908.1	241	calcipressin-3 isoform 1	7.66977	6.99643	5.65002	3.01643	4.66373	2.81998	4.78358	6.43995	7.09027	4.8782	5.37038	3.84042	10.9566	10.3395	8.65485	7.00891	6.77499	7.74705	7.18634	8.81594	8.74262	7.25256	6.75962	6.67004
NCMAP-DT	NC_000001.11		gene	24539274	24556024	-	100506985	Dbxref=GeneID:100506985,HGNC:HGNC:54327	NCMAP-DT	NCMAP divergent transcript				1.39306e-100	0.390133	0	3.49082e-261	0	3.1843e-69	4.9314e-165	2.36472e-99	1.23525e-317	0	0.380407	0.250295	0	0.478317	0.259165	1.85384e-317	2.41513e-263	1.24833e-248	0	0.254835	0.17436	5.59521e-198	0.353261	3.85121e-91
NCMAP	NC_000001.11	chromosome 1	gene	24556087	24609328	+	400746	Dbxref=GeneID:400746,HGNC:HGNC:29332	NCMAP	non-compact myelin associated protein	XP_005245929.1	102	noncompact myelin-associated protein isoform X1	0.0600905	0.0388984	0.049836	0.0334254	0	0.0219145	0.232447	0.104183	0.165136	0.0354793	0.072484	0.131756	0.422355	0.202331	0.342464	0.209855	0.109255	0.225628	0.451015	0.282789	0.364308	0.200012	0.302703	0.290332
RPL26P8	NC_000001.11		pseudogene	24563597	24563971	+	100270884	Dbxref=GeneID:100270884,HGNC:HGNC:36192	RPL26P8	ribosomal protein L26 pseudogene 8				0	0	0	0	0	0	0	0	0	0	0	0	0	0	0	0	0	0	0	0	0	0	0	0
SRRM1	NC_000001.11	chromosome 1	gene	24643273	24673281	+	10250	Dbxref=GeneID:10250,HGNC:HGNC:16638,MIM:605975	SRRM1	serine and arginine repetitive matrix 1	NP_001353524.1	918	serine/arginine repetitive matrix protein 1 isoform 24	19.6247	20.7322	13.8779	18.3554	14.2296	6.93536	16.1561	18.4659	18.8543	14.1109	12.241	12.9199	33.3225	34.0407	23.5405	28.9959	35.9776	38.747	26.9427	30.5406	21.2645	17.7476	15.633	15.4195
CLIC4	NC_000001.11	chromosome 1	gene	24745447	24844321	+	25932	Dbxref=GeneID:25932,HGNC:HGNC:13518,MIM:606536	CLIC4	chloride intracellular channel 4	NP_039234.1	253	chloride intracellular channel protein 4	35.4453	42.9529	44.6449	26.2463	37.581	41.7346	41.2567	36.8173	30.6747	40.5974	40.8612	48.0346	30.0992	31.6071	46.2319	45.0905	39.6223	39.1716	62.522	55.8533	76.0387	65.3874	68.7833	76.1017
RNU6-1208P	NC_000001.11		pseudogene	24777873	24777979	-	106480094	Dbxref=GeneID:106480094,HGNC:HGNC:48171	RNU6-1208P	RNA%2C U6 small nuclear 1208%2C pseudogene				0	0	0	0	0	0	0	0	0	0	0	0	0	0	0	0	0	0	16.1681	0	0	0	0	0
LOC105376876	NC_000001.11		gene	24857082	24865340	+	105376876	Dbxref=GeneID:105376876	LOC105376876	gbkey=Gene				0	0	0	0	0.141454	0	0	0	0	0.212088	0.106386	0	0	0	0	0	0	0	0	0	0	0	0.090479	0
RUNX3	NC_000001.11	chromosome 1	gene	24899511	24965158	-	864	Dbxref=GeneID:864,HGNC:HGNC:10473,MIM:600210	RUNX3	RUNX family transcription factor 3	XP_011540653.1	376	runt-related transcription factor 3 isoform X2	1.17309	1.4643	0.672152	1.53767	0.98962	0.83511	1.36411	1.26497	1.59073	1.36108	1.45318	1.64166	25.8618	25.035	22.3034	22.9509	23.165	24.7004	23.7587	24.2677	22.3185	24.9416	22.4121	21.3494
MIR6731	NC_000001.11		gene	24919345	24919416	-	102465437	Dbxref=GeneID:102465437,HGNC:HGNC:50036,miRBase:MI0022576	MIR6731	microRNA 6731				0	0	0	0	0	0	0	0	0	0	0	0	0	0	0	0	0	0	0	0	0	0	0	0
LOC107984932	NC_000001.11		gene	24924329	24926329	+	107984932	Dbxref=GeneID:107984932	LOC107984932	gbkey=Gene				0	0	0	0	0	0.0650497	0	0	0	0.105307	0.0528236	0.11916	0.0432304	0.0799665	0.101655	0.0905155	0.0926587	0	0.0960158	0.0466338	0	0.0456688	0	0.0477645
RUNX3-AS1	NC_000001.11		gene	24932454	24964709	+	105376878	Dbxref=GeneID:105376878,HGNC:HGNC:40513	RUNX3-AS1	gbkey=Gene				0.0114545	0.0362119	0.011289	0.0457681	0	0	0.022765	0.0147784	0.0246175	0.0527411	0.0172661	0.0374209	0.0560626	0.110857	0.131364	0.121992	0.0794587	0.0264624	0.0602198	0.146867	0.0939714	0.0572883	0.130454	0.0449376
LINC02793	NC_000001.11		gene	25039972	25047377	+	105376879	Dbxref=GeneID:105376879,HGNC:HGNC:54317	LINC02793	gbkey=Gene				0	0	0	0	0.381884	0	0	0	0	0	0	0	0	0	0	0	0	0	0	0	0	0	0	0
IFITM3P7	NC_000001.11		pseudogene	25124893	25125457	-	391020	Dbxref=GeneID:391020,HGNC:HGNC:54546	IFITM3P7	IFITM3 pseudogene 7				0	0	0	0	0	0	0	0	0	0	0	0	0	0	0	0	0	0	0	0	0	0	0	0
SYF2	NC_000001.11	chromosome 1	gene	25222276	25232502	-	25949	Dbxref=GeneID:25949,HGNC:HGNC:19824,MIM:607090	SYF2	SYF2 pre-mRNA splicing factor	NP_997053.1	201	pre-mRNA-splicing factor SYF2 isoform 2	24.1142	30.9847	32.5937	28.6526	35.4848	44.7579	31.4353	25.712	23.1353	29.1875	31.3958	36.4126	21.9168	21.7038	25.6573	27.7704	30.6264	28.4086	29.9928	32.4516	31.3192	39.7786	35.138	38.7655
RSRP1	NC_000001.11	chromosome 1	gene	25242249	25338254	-	57035	Dbxref=GeneID:57035,HGNC:HGNC:25234	RSRP1	arginine and serine rich protein 1	NP_001308701.1	290	arginine/serine-rich protein 1	19.7748	23.9647	20.7753	15.5863	28.2314	16.0006	9.78064	12.9852	10.8954	20.3235	13.7264	18.9949	35.4317	28.3392	39.0662	32.3116	26.5336	27.1012	29.4416	22.2404	40.4022	21.2566	32.5123	35.5535
LOC105376882	NC_000001.11		gene	25269462	25274799	-	105376882	Dbxref=GeneID:105376882	LOC105376882	gbkey=Gene				0	0.094456	0.073734	0.243482	0	0.106429	0	0	0	0	0.0864257	0.0974803	0	0	0	0	0	0	0	0	0	0	0	0
RHD	NC_000001.11	chromosome 1	gene	25272393	25330445	+	6007	Dbxref=GeneID:6007,HGNC:HGNC:10009,MIM:111680	RHD	Rh blood group D antigen	NP_001269800.1	493	blood group Rh(D) polypeptide isoform 7	0.0926151	0.145895	0.0810551	0.0543238	0.0751971	0	0	0.0535824	0.0262436	0.12737	0.056555	0.0907977	0	0	0	0	0	0.0282092	0	0	0	0	0	0
SDHDP6	NC_000001.11		pseudogene	25293358	25294669	-	29768	Dbxref=GeneID:29768,HGNC:HGNC:10689	SDHDP6	succinate dehydrogenase complex subunit D pseudogene 6				0.102183	0	0.206547	0.397864	0.160951	0.372668	0.148231	0.107974	0.0549162	0.180991	0.181575	0.0682666	0	0	0	0	0	0	0.0550072	0	0	0	0	0
TMEM50A	NC_000001.11	chromosome 1	gene	25338334	25362361	+	23585	Dbxref=GeneID:23585,HGNC:HGNC:30590,MIM:605348	TMEM50A	transmembrane protein 50A	NP_055128.1	157	transmembrane protein 50A	27.2471	27.0941	30.305	38.1769	34.0564	45.6431	21.1962	23.1387	23.3161	34.208	34.5151	31.9908	56.2265	52.6445	57.1406	64.3424	56.1092	57.7319	55.9212	53.2201	53.5641	60.0425	63.5487	61.4827
RHCE	NC_000001.11	chromosome 1	gene	25360659	25430193	-	6006	Dbxref=GeneID:6006,HGNC:HGNC:10008,MIM:111700	RHCE	Rh blood group CcEe antigens	XP_016857503.1	378	blood group Rh(CE) polypeptide isoform X6	0.331533	0.186589	0.256281	0.291144	0.466464	0.303254	0.408141	0.13509	0.11873	0.249238	0.395061	0.166217	0.321868	0.150261	0.185899	0.340803	0.303762	0.296182	0.136618	0.152526	0.302393	0.215277	0.190019	0.222234
SDHDP7	NC_000001.11		pseudogene	25398695	25400004	+	388606	Dbxref=GeneID:388606,HGNC:HGNC:31410	SDHDP7	succinate dehydrogenase complex subunit D pseudogene 7				0	0	0	0	0	0.074668	0	0	0.0550153	0	0	0.0683897	0	0	0.116685	0	0	0	0.0551064	0.053529	0	0	0	0
MACO1	NC_000001.11	chromosome 1	gene	25430897	25500209	+	55219	Dbxref=GeneID:55219,HGNC:HGNC:25572,MIM:610301	MACO1	macoilin 1	NP_060672.2	664	macoilin isoform a	6.24664	6.55304	5.86517	5.65779	6.14099	6.64841	6.09613	6.20135	5.73371	7.43334	6.85195	7.252	8.89009	9.6902	8.20561	8.61094	10.5819	11.6042	12.3176	12.9598	8.85413	15.4077	12.3391	10.9477
LDLRAP1	NC_000001.11	chromosome 1	gene	25543588	25590400	+	26119	Dbxref=GeneID:26119,HGNC:HGNC:18640,MIM:605747	LDLRAP1	low density lipoprotein receptor adaptor protein 1	XP_006710624.1	264	low density lipoprotein receptor adapter protein 1 isoform X7	17.1298	13.3153	15.0413	4.90019	9.12516	5.72801	8.10577	9.44598	9.9802	11.8496	9.91332	8.30803	24.3494	24.2129	18.9621	18.5051	20.1161	20.191	19.6102	21.0369	15.4788	19.0895	18.8734	16.4676
MAN1C1	NC_000001.11	chromosome 1	gene	25616791	25784450	+	57134	Dbxref=GeneID:57134,HGNC:HGNC:19080,MIM:616772	MAN1C1	mannosidase alpha class 1C member 1	NP_001275939.1	590	mannosyl-oligosaccharide 1,2-alpha-mannosidase IC isoform 2	1.01174	0.413493	0.387483	0.287456	0.292722	0.359712	0.151401	0.165404	0.149557	0.512391	0.261425	0.318699	4.18486	3.2878	3.42378	2.64948	3.17167	2.21662	2.4082	2.22641	1.51815	1.78456	1.68405	1.44786
SELENON	NC_000001.11	chromosome 1	gene	25800193	25818221	+	57190	Dbxref=GeneID:57190,HGNC:HGNC:15999,MIM:606210	SELENON	selenoprotein N	NP_065184.2	590	selenoprotein N isoform 2	13.4506	14.7764	6.84839	19.1207	9.27392	3.15899	10.9945	10.2195	10.5564	10.9299	10.1156	14.535	32.9531	30.5315	25.8632	27.8001	26.0676	27.4172	27.7736	26.4599	23.5768	13.4518	20.464	18.0605
LOC646471	NC_000001.11		gene	25819954	25823606	-	646471	Dbxref=GeneID:646471	LOC646471	uncharacterized LOC646471				0.82591	1.09468	0.743084	0.57354	0.42593	0.26938	0.647196	0.732526	0.652489	0.611891	0.575854	0.455246	0.82088	0.71822	0.986131	0.729826	0.621297	0.723101	0.783198	0.584764	0.707491	0.427771	0.525754	0.691216
MTFR1L	NC_000001.11	chromosome 1	gene	25819954	25832938	+	56181	Dbxref=GeneID:56181,HGNC:HGNC:28836	MTFR1L	mitochondrial fission regulator 1 like	NP_062457.3	292	mitochondrial fission regulator 1-like isoform a	15.3215	13.8975	15.2027	10.3016	9.58845	10.7206	14.3072	13.0174	12.4126	10.177	10.7416	10.7592	11.1046	10.515	10.628	7.57123	7.95534	7.51074	7.57149	7.03619	6.66943	6.28176	5.28779	5.09406
AUNIP	NC_000001.11	chromosome 1	gene	25831906	25859457	-	79000	Dbxref=GeneID:79000,HGNC:HGNC:28363	AUNIP	aurora kinase A and ninein interacting protein	NP_001274419.1	371	aurora kinase A and ninein-interacting protein isoform 1	10.0226	6.96069	9.13824	2.76341	6.67423	3.66057	8.60249	8.97446	9.13765	8.26244	7.32992	6.57985	6.01772	5.78732	5.58741	4.80944	5.20784	4.7911	4.55529	5.39382	5.96281	7.00924	6.73874	5.64917
PAQR7	NC_000001.11	chromosome 1	gene	25861484	25876707	-	164091	Dbxref=GeneID:164091,HGNC:HGNC:23146,MIM:607779	PAQR7	progestin and adipoQ receptor family member 7	NP_848509.1	346	membrane progestin receptor alpha	3.33139	3.11616	2.28409	2.17567	1.39776	1.23354	3.8378	4.72768	4.82289	2.16549	2.23582	1.74307	6.50161	7.19264	8.25771	7.89355	5.91233	6.62731	2.07188	2.84078	3.13136	1.73203	2.14357	1.86047
STMN1	NC_000001.11	chromosome 1	gene	25884179	25906880	-	3925	Dbxref=GeneID:3925,HGNC:HGNC:6510,MIM:151442	STMN1	stathmin 1	NP_001138926.1	174	stathmin isoform b	180.533	189.431	196.489	198.531	190.762	252.997	127.884	122.352	128.44	171.406	172.953	177.213	147.206	136.35	145.341	140.884	116.626	131.593	118.722	119.104	111.193	149.794	142.471	147.74
SNRPFP2	NC_000001.11		pseudogene	25887330	25887702	+	100874411	Dbxref=GeneID:100874411,HGNC:HGNC:39665	SNRPFP2	small nuclear ribonucleoprotein polypeptide F pseudogene 2				0	0.852381	0	1.0986	1.037	0	0	0	0	0	0	0.439836	0.957414	0	0	0.334104	0	0.760641	0	0	0	0	0.663299	0
RPL39P7	NC_000001.11		pseudogene	25888917	25889304	+	100270892	Dbxref=GeneID:100270892,HGNC:HGNC:36651	RPL39P7	ribosomal protein L39 pseudogene 7				0	0	0	0	0	0	0	0	0	0.357902	0	0	0	0	0	0	0	0	0	0	0	0	0	0
LOC105376885	NC_000001.11		gene	25906550	25908243	+	105376885	Dbxref=GeneID:105376885	LOC105376885	gbkey=Gene				0	0	0	0	0	0	0	0	0	0	0	0	0	0	0	0	0	0	0	0	0	0	0	0
PAFAH2	NC_000001.11	chromosome 1	gene	25959764	25998164	-	5051	Dbxref=GeneID:5051,HGNC:HGNC:8579,MIM:602344	PAFAH2	platelet activating factor acetylhydrolase 2	XP_011539830.1	416	platelet-activating factor acetylhydrolase 2, cytoplasmic isoform X1	5.30659	3.49571	4.31495	2.29613	2.6753	3.12185	3.92789	5.15633	4.33099	3.86592	2.76683	2.65315	5.51082	4.36359	4.37597	3.88774	2.70415	3.18046	4.22982	2.88017	4.50423	2.01504	2.63286	2.77012
RNU6-110P	NC_000001.11		pseudogene	25964197	25964300	+	106479615	Dbxref=GeneID:106479615,HGNC:HGNC:47073	RNU6-110P	RNA%2C U6 small nuclear 110%2C pseudogene				0	0	0	0	0	0	0	0	0	0	0	0	0	0	0	0	0	0	0	0	0	0	0	0
LOC101928216	NC_000001.11		gene	26006534	26031338	-	101928216	Dbxref=GeneID:101928216	LOC101928216	gbkey=Gene				0.387747	0.517321	0.104486	0.151338	0.925625	0.561245	0.0381227	0.0833072	4.72621e-23	4.22307	3.02577	3.01425	0.237923	0.0786644	0.0935173	0.0491574	0.040957	0.111772	0.0521446	0.0773378	0.143398	0.0807461	0.182132	0.0844517
EXTL1	NC_000001.11	chromosome 1	gene	26021775	26036464	+	2134	Dbxref=GeneID:2134,HGNC:HGNC:3515,MIM:601738	EXTL1	exostosin like glycosyltransferase 1	NP_004446.2	676	exostosin-like 1	0.25034	0.0786658	0.134712	0.0512694	0.755246	0.289228	0.0148536	0.0162293	0.0660498	2.26256	1.43667	1.30558	0.0297854	0.013772	0.0513712	0.0155888	0.0319205	0.0709967	0.115782	0.0236242	0.0931413	0.072084	0.0619111	0
SLC30A2	NC_000001.11	chromosome 1	gene	26037252	26046118	-	7780	Dbxref=GeneID:7780,HGNC:HGNC:11013,MIM:609617	SLC30A2	solute carrier family 30 member 2	NP_115902.1	323	zinc transporter 2 isoform 2	15.2877	9.54939	13.2706	1.70142	10.3557	3.74947	14.8777	17.2458	15.3767	26.3469	15.9299	16.4494	0.830628	1.69924	1.49586	1.66349	1.45132	1.31442	2.50651	2.49339	3.70372	5.20748	3.41513	4.72823
LOC105376910	NC_000001.11		gene	26048258	26050666	+	105376910	Dbxref=GeneID:105376910	LOC105376910	gbkey=Gene				0.0299241	0	0	0	0.0471343	0	0.0289395	0	0	0.0353352	0.0354492	0.0399835	0	0.0536645	0	0	0	0.0345732	0	0	0.108855	0.0306477	0	0.0641082
TRIM63	NC_000001.11	chromosome 1	gene	26051301	26067630	-	84676	Dbxref=GeneID:84676,HGNC:HGNC:16007,MIM:606131	TRIM63	tripartite motif containing 63	NP_115977.2	353	E3 ubiquitin-protein ligase TRIM63	0	0	0	0	0	0	0	0	0	0	0	0.0483412	0	0	0	0	0	0	0	0	0	0	0	0
PDIK1L	NC_000001.11	chromosome 1	gene	26111162	26125555	+	149420	Dbxref=GeneID:149420,HGNC:HGNC:18981,MIM:610785	PDIK1L	PDLIM1 interacting kinase 1 like	NP_690048.1	341	serine/threonine-protein kinase PDIK1L	1.85333	2.31809	2.55928	1.75547	3.15427	3.15423	2.18712	1.57188	1.56166	1.8943	1.97007	2.67611	2.6522	2.53504	3.21982	2.71932	3.59246	3.11789	2.27497	2.58153	1.86525	1.253	1.63498	1.16578
LOC105376886	NC_000001.11		gene	26118861	26126907	-	105376886	Dbxref=GeneID:105376886	LOC105376886	gbkey=Gene				0	0	0	0	0	0	0	0	0	0	0	0	0	0	0	0	0	0	0	0.277338	0	0	0	0
FAM110D	NC_000001.11	chromosome 1	gene	26159079	26163962	+	79927	Dbxref=GeneID:79927,HGNC:HGNC:25860	FAM110D	family with sequence similarity 110 member D	NP_079145.2	271	protein FAM110D	0.0218504	0	0	0	0	0	0.0633942	0.0230886	0	0.0258015	0	0	0.169471	0.117556	0.0747197	0.0443547	0.113512	0.0252451	0.0705749	0.13711	0.0529902	0.0895151	0.110072	0.0234057
C1orf232	NC_000001.11	chromosome 1	gene	26164101	26168963	-	110806296	Dbxref=GeneID:110806296,HGNC:HGNC:53426	C1orf232	chromosome 1 open reading frame 230	NP_001351598.1	186	uncharacterized protein C1orf232 isoform 1	0	0	0	0	0	0	0.0620961	0.0678474	0	0	0	0.0857936	0	0	0	0	0	0.0741845	0	0	0	0	0	0
ZNF593OS	NC_000001.11	chromosome 1	gene	26169521	26171832	-	118568799	Dbxref=GeneID:118568799,HGNC:HGNC:41278	ZNF593OS	ZNF593 opposite strand	NP_001382397.1	63	putative transmembrane protein ZNF593OS	0.0560322	0.148016	3.13685e-08	0.126189	0.267229	6.41548e-08	0.164306	0.297263	0.183347	0.467706	0.539142	0.391114	0.0563609	0.15486	0.261716	0.118564	0.0583117	0.067468	0.17931	0.298821	0.0688953	0.0589615	0.113772	0.119379
ZNF593	NC_000001.11	chromosome 1	gene	26169908	26170873	+	51042	Dbxref=GeneID:51042,HGNC:HGNC:30943,MIM:616698	ZNF593	zinc finger protein 593	NP_056955.2	134	zinc finger protein 593	18.028	17.5865	15.7499	22.6262	21.5668	24.0599	28.3118	26.4959	26.8583	24.7923	23.2969	26.522	27.167	26.0105	34.3682	31.0464	24.3977	25.0225	32.647	28.9277	29.1011	32.159	32.9225	33.4772
CNKSR1	NC_000001.11	chromosome 1	gene	26177491	26189884	+	10256	Dbxref=GeneID:10256,HGNC:HGNC:19700,MIM:603272	CNKSR1	connector enhancer of kinase suppressor of Ras 1	NP_001284576.1	720	connector enhancer of kinase suppressor of ras 1 isoform 2	9.88415	7.17962	7.57103	5.00558	4.79882	2.59012	6.2721	6.53506	5.91552	6.73306	6.45734	6.23957	7.39825	7.3347	6.84513	5.82178	6.04444	6.85649	8.14161	7.70717	7.99694	5.42164	5.80753	7.69959
CATSPER4	NC_000001.11	chromosome 1	gene	26189962	26202964	+	378807	Dbxref=GeneID:378807,HGNC:HGNC:23220,MIM:609121	CATSPER4	cation channel sperm associated 4	NP_937770.1	472	cation channel sperm-associated protein 4	0.0673774	0	0.0481272	0.113715	0	0.0694677	0	0	0	0.0402341	0.344273	0	0	0	0	0	0	0	0.102538	0	0	0	0.0479765	0.0510087
LOC100420494	NC_000001.11		pseudogene	26218886	26219534	-	100420494	Dbxref=GeneID:100420494	LOC100420494	ADP ribosylation factor like GTPase 16 pseudogene				0	0	0	0	0	0.184798	0	0	0	0	0	0	0	0	0	0	0	0	0	0	0	0	0	0
ZPLD2P	NC_000001.11		gene	26225320	26229840	+	101928303	Dbxref=GeneID:101928303,HGNC:HGNC:54510	ZPLD2P	zona pellucida like domain containing 2%2C pseudogene				0	0	0	0	0	0	0	0	0	0	0	0	0	0	0.0737738	0	0.0672451	0	0	0	0	0	0	0
CEP85	NC_000001.11	chromosome 1	gene	26234179	26278808	+	64793	Dbxref=GeneID:64793,HGNC:HGNC:25309,MIM:618898	CEP85	centrosomal protein 85	XP_024304966.1	762	centrosomal protein of 85 kDa isoform X1	11.0468	9.061	10.0814	6.54597	10.2313	5.17979	4.40417	4.85799	5.64348	9.18209	6.34482	7.12445	11.436	13.1915	9.88518	9.55984	9.91886	10.876	11.7186	11.6968	10.1425	11.2101	12.4455	11.9708
MRPS6P1	NC_000001.11		pseudogene	26263035	26263398	-	359780	Dbxref=GeneID:359780,HGNC:HGNC:29780	MRPS6P1	mitochondrial ribosomal protein S6 pseudogene 1				0	0	0.701401	0	0	0	0.33558	0	0	0	0	0	0.336413	0	0	0	0	0	0	0.362898	0	0	0.699205	0
SH3BGRL3	NC_000001.11	chromosome 1	gene	26280086	26281522	+	83442	Dbxref=GeneID:83442,HGNC:HGNC:15568,MIM:615679	SH3BGRL3	SH3 domain binding glutamate rich protein like 3	NP_112576.1	93	SH3 domain-binding glutamic acid-rich-like protein 3	96.3796	74.0151	73.1082	112.615	107.925	83.9992	75.7442	92.0277	103.484	118.194	106.107	91	189.181	202.544	188.197	216.695	192.128	207.327	201.644	177.526	191.817	172.901	211.88	181.278
UBXN11	NC_000001.11	chromosome 1	gene	26282282	26318355	-	91544	Dbxref=GeneID:91544,HGNC:HGNC:30600,MIM:609151	UBXN11	UBX domain protein 11	NP_663320.2	487	UBX domain-containing protein 11 isoform 1	8.45099	6.36906	7.79266	9.79356	8.03829	5.51466	8.00844	9.29314	8.85637	8.94631	8.0749	7.5903	8.87876	9.05838	7.59864	8.06352	8.71683	10.025	8.01053	9.67597	9.3261	8.1083	8.55214	8.99345
CD52	NC_000001.11	chromosome 1	gene	26317958	26320523	+	1043	Dbxref=GeneID:1043,HGNC:HGNC:1804,MIM:114280	CD52	CD52 molecule	NP_001794.2	61	CAMPATH-1 antigen precursor	0	0	0	0	0	0.311164	0	0	0	0	0	0	0.206792	0.573778	0	0.21649	0.221616	0.492873	0.45929	0	0	0.436912	0	0
CRYBG2	NC_000001.11	chromosome 1	gene	26321860	26354130	-	55057	Dbxref=GeneID:55057,HGNC:HGNC:17295	CRYBG2	crystallin beta-gamma domain containing 2	XP_011539975.1	1718	beta/gamma crystallin domain-containing protein 2 isoform X3	0.623308	0.702689	0.492403	1.34271	0.537238	0.65871	0.754259	1.29749	1.4787	0.308771	0.462962	0.288624	0.653514	0.468966	0.457585	0.426661	0.450411	0.186781	0.456952	0.44184	0.579023	0.267812	0.308473	0.420571
RPL34P4	NC_000001.11		pseudogene	26326641	26327042	+	100270889	Dbxref=GeneID:100270889,HGNC:HGNC:36665	RPL34P4	ribosomal protein L34 pseudogene 4				0	0	0	0	0	0	0	0	0	0	0	0	0	0	0	0	0	0	0	0	0	0	0	0
ZNF683	NC_000001.11	chromosome 1	gene	26361632	26374536	-	257101	Dbxref=GeneID:257101,HGNC:HGNC:28495,MIM:616775	ZNF683	zinc finger protein 683	XP_005245885.1	532	tissue-resident T-cell transcription regulator protein ZNF683 isoform X3	0	0	0	0	0	0	0	0	0	0	0.0471075	0	0	0	0	0	0	0	0	0	0	0	0	0
LIN28A	NC_000001.11	chromosome 1	gene	26410778	26429728	+	79727	Dbxref=GeneID:79727,HGNC:HGNC:15986,MIM:611043	LIN28A	lin-28 homolog A	NP_078950.1	209	protein lin-28 homolog A	0.015042	0	0	0	0	0	0.0289545	0.0158943	0	0	0	0.040197	0.0145832	0.0134878	0	0	0	0.0345911	0.0161948	0	0	0	0.0301644	0
DHDDS	NC_000001.11	chromosome 1	gene	26432321	26471306	+	79947	Dbxref=GeneID:79947,HGNC:HGNC:20603,MIM:608172	DHDDS	dehydrodolichyl diphosphate synthase subunit	NP_079163.2	334	dehydrodolichyl diphosphate synthase complex subunit DHDDS isoform 2	7.52139	6.66811	6.29049	3.70165	4.28362	2.75737	5.08734	5.49736	6.79706	5.15774	4.37787	3.41815	7.61947	8.69924	6.3432	5.54758	7.95209	8.32013	7.69447	6.74963	6.14814	6.4282	5.84893	7.18215
RPL17P9	NC_000001.11		pseudogene	26454596	26455207	-	729301	Dbxref=GeneID:729301,HGNC:HGNC:36230	RPL17P9	ribosomal protein L17 pseudogene 9				0.276151	0	0	0	0	0	0.133532	0	0.148412	0.163043	0	0.184492	0.133864	0	0	0.140142	0.14346	0.159527	0	0.144403	0.167426	0.141415	0	0
DHDDS-AS1	NC_000001.11		gene	26462756	26467537	-	101928324	Dbxref=GeneID:101928324,HGNC:HGNC:40925	DHDDS-AS1	DHDDS antisense RNA 1				0.368516	0	0.12415	0	0	0	0	0	0	0	0	0	0.119092	0.0872921	0.28004	0.0988075	0	0.141923	0	0.128467	0.354134	0.251618	0.247522	0.131582
HMGN2	NC_000001.11	chromosome 1	gene	26472440	26476642	+	3151	Dbxref=GeneID:3151,HGNC:HGNC:4986,MIM:163910	HMGN2	high mobility group nucleosomal binding domain 2	NP_005508.1	90	non-histone chromosomal protein HMG-17	78.4404	94.9222	73.1411	121.434	93.9891	111.907	78.0375	68.9159	72.8391	92.5087	95.0502	116.803	138.899	124.309	114.713	122.287	118.331	124.758	99.6343	98.8649	107.503	119.954	112.213	108.64
DPPA2P2	NC_000001.11		pseudogene	26519117	26520264	-	100128503	Dbxref=GeneID:100128503,HGNC:HGNC:44627	DPPA2P2	developmental pluripotency associated 2 pseudogene 2				0	0	0	0	0	0	0	0	0	0	0	0	0	0	0	0	0	0	0	0	0	0	0	0
RPS6KA1	NC_000001.11	chromosome 1	gene	26529761	26575028	+	6195	Dbxref=GeneID:6195,HGNC:HGNC:10430,MIM:601684	RPS6KA1	ribosomal protein S6 kinase A1	NP_002944.2	735	ribosomal protein S6 kinase alpha-1 isoform a	0.0190049	0	0	0	0.0299352	0	0	0	0	0	0	0	0	0	0	0	0	0	0	0	0	0	0	0
MIR1976	NC_000001.11		gene	26554542	26554593	+	100302190	Dbxref=GeneID:100302190,HGNC:HGNC:37064,miRBase:MI0009986	MIR1976	microRNA 1976				0	0	0	0	0	0	0	0	0	0	0	0	0	0	0	0	0	0	0	0	0	0	0	0
RN7SL679P	NC_000001.11		pseudogene	26593245	26593546	-	106481855	Dbxref=GeneID:106481855,HGNC:HGNC:46695	RN7SL679P	RNA%2C 7SL%2C cytoplasmic 679%2C pseudogene				0	0	0	0	0	0	0	0	0	0	0	0	0	0	0	0	0	0	0	0	0	0	0	0
LOC105376888	NC_000001.11		gene	26682503	26691284	+	105376888	Dbxref=GeneID:105376888	LOC105376888	gbkey=Gene				0.0372963	0.0482878	0	0	0	0	0	0	0.0801764	0	0	0	0	0.0334426	0	0	0	0	0	0	0.0452243	0	0	0
LOC101928728	NC_000001.11		gene	26691910	26694131	-	101928728	Dbxref=GeneID:101928728	LOC101928728	uncharacterized LOC101928728				0.196618	0.218197	0.28388	0.781182	0.17697	0.204879	0.27164	0.652958	0.603818	0.165837	0.266195	0.150122	0.217852	0.377791	0.192101	0.0570171	0.145918	0.16226	0.302409	0.176252	0.238413	0.0575349	0.169795	0.210613
ARID1A	NC_000001.11	chromosome 1	gene	26696015	26782104	+	8289	Dbxref=GeneID:8289,HGNC:HGNC:11110,MIM:603024	ARID1A	AT-rich interaction domain 1A	NP_006006.3	2285	AT-rich interactive domain-containing protein 1A isoform a	20.6073	19.4039	10.596	19.1931	12.549	3.16721	17.6801	16.9155	17.909	15.0697	10.8724	15.1237	13.3563	14.3725	9.56756	11.7929	13.7937	14.7842	10.1649	10.9492	10.2112	4.96644	7.84962	7.79245
PIGV	NC_000001.11	chromosome 1	gene	26787054	26800659	+	55650	Dbxref=GeneID:55650,HGNC:HGNC:26031,MIM:610274	PIGV	phosphatidylinositol glycan anchor biosynthesis class V	NP_001361407.1	493	GPI mannosyltransferase 2 isoform a	1.50824	1.30702	1.31515	1.68059	1.50751	1.53705	1.84488	1.8605	1.80868	1.84178	1.79589	1.7366	2.72056	2.3958	2.13993	2.34065	1.90086	1.82191	2.07436	1.34306	2.58027	1.55863	1.72594	1.97813
RN7SL165P	NC_000001.11		pseudogene	26814822	26815112	+	106479281	Dbxref=GeneID:106479281,HGNC:HGNC:46181	RN7SL165P	RNA%2C 7SL%2C cytoplasmic 165%2C pseudogene				0	0	0	0	0	0	0	0	0	0	0	0	0	0	0	0	0	0	0	0	0	0	0	0
ZDHHC18	NC_000001.11	chromosome 1	gene	26826688	26857604	+	84243	Dbxref=GeneID:84243,HGNC:HGNC:20712	ZDHHC18	zinc finger DHHC-type palmitoyltransferase 18	NP_115659.1	388	palmitoyltransferase ZDHHC18	5.54329	5.58376	4.50091	4.08074	3.32272	2.44481	6.56227	6.05554	6.82743	3.50116	3.69295	3.9774	13.1685	14.4597	15.1887	14.9874	12.9679	12.9715	23.5066	25.1379	22.8365	17.5721	19.5531	17.8387
SFN	NC_000001.11	chromosome 1	gene	26863149	26864456	+	2810	Dbxref=GeneID:2810,HGNC:HGNC:10773,MIM:601290	SFN	stratifin	NP_006133.1	248	14-3-3 protein sigma	3.17912	1.52692	3.21305	3.3085	2.09993	4.86218	8.4797	15.6585	18.4083	2.42193	3.58387	0.753646	274.361	290.582	281.72	464.019	385.023	396.925	468.312	589.937	546.215	621.37	567.032	532.398
GPN2	NC_000001.11	chromosome 1	gene	26876132	26890283	-	54707	Dbxref=GeneID:54707,HGNC:HGNC:25513	GPN2	GPN-loop GTPase 2	NP_060536.3	310	GPN-loop GTPase 2	6.37122	6.00966	5.14109	9.3372	8.33285	4.9348	5.60814	5.28099	5.93234	8.87479	8.45149	9.83837	7.90296	8.31281	6.62455	8.94476	8.56196	9.82945	6.92797	7.64735	7.63303	6.46017	7.71311	7.28788
GPATCH3	NC_000001.11	chromosome 1	gene	26890488	26900467	-	63906	Dbxref=GeneID:63906,HGNC:HGNC:25720,MIM:617486	GPATCH3	G-patch domain containing 3	NP_071361.2	525	G patch domain-containing protein 3	7.31705	7.56348	6.82857	5.21878	5.94853	6.37013	5.13601	4.14642	6.37429	7.45562	6.39618	7.25373	6.80782	7.14304	5.88541	5.62979	6.25356	5.62453	4.25656	5.80096	5.33061	5.89245	4.93447	4.99348
NUDC	NC_000001.11	chromosome 1	gene	26900569	26946871	+	10726	Dbxref=GeneID:10726,HGNC:HGNC:8045,MIM:610325	NUDC	nuclear distribution C%2C dynein complex regulator	XP_016855583.1	392	nuclear migration protein nudC isoform X1	71.1828	68.1352	67.7845	110.504	79.8595	102.661	78.5267	75.0757	71.0236	78.5387	91.5098	84.5563	73.3477	70.4034	63.8295	75.6592	78.1332	81.3095	70.4833	71.0932	66.9292	79.8971	68.6994	63.4138
NR0B2	NC_000001.11	chromosome 1	gene	26911489	26914110	-	8431	Dbxref=GeneID:8431,HGNC:HGNC:7961,MIM:604630	NR0B2	nuclear receptor subfamily 0 group B member 2	NP_068804.1	257	nuclear receptor subfamily 0 group B member 2	0.139631	0	0.248411	0.644848	0.0927454	0.187745	0.483869	0.271979	0.126578	0.446447	0.385159	0.354358	0.0676857	0.105595	0.146697	0.0597623	0.122355	0.0806619	0.0633938	0.257752	0.234919	0	0	0.0747847
KDF1	NC_000001.11	chromosome 1	gene	26949556	26960496	-	126695	Dbxref=GeneID:126695,HGNC:HGNC:26624,MIM:616758	KDF1	keratinocyte differentiation factor 1	NP_689578.2	398	keratinocyte differentiation factor 1	13.9535	13.695	12.8389	11.4365	12.0995	11.9187	12.8681	12.1125	11.0374	13.3643	10.9157	12.6897	12.1135	12.5055	11.2588	11.6463	12.589	13.9739	10.1022	9.38936	8.91243	10.8402	9.55203	9.00708
RPL12P13	NC_000001.11		pseudogene	26980080	26981023	+	100129926	Dbxref=GeneID:100129926,HGNC:HGNC:51936	RPL12P13	ribosomal protein L12 pseudogene 13				0.263954	0.341743	0.133385	0.29364	0	0.192531	0.382903	0.278911	0	0	0	0.176343	0.255903	0	0	0	0	0	0	0	0	0	0	0
RPL32P6	NC_000001.11		pseudogene	26983595	26984079	+	100270888	Dbxref=GeneID:100270888,HGNC:HGNC:36655	RPL32P6	ribosomal protein L32 pseudogene 6				0	0.258666	0	0	0	0	0	0.422216	0.214743	0.471827	0	0	0	0	0	0	0	0	0	0	0	0	0	0
OSTCP2	NC_000001.11		pseudogene	26985319	26986351	-	646567	Dbxref=GeneID:646567,HGNC:HGNC:42864	OSTCP2	gbkey=Gene				0	0.0883266	0	0.075894	0	0.0995227	0.0659764	0	0	0	0	0.0911546	0	0	0	0	0.0708815	0	0	0	0	0	0	0
TRNP1	NC_000001.11	chromosome 1	gene	26993663	27000891	+	388610	Dbxref=GeneID:388610,HGNC:HGNC:34348,MIM:616824	TRNP1	TMF1 regulated nuclear protein 1	NP_001013664.2	227	TMF-regulated nuclear protein 1	4.87481	5.32575	3.82024	5.84855	7.76275	7.48296	4.10253	4.58799	6.98693	4.05237	6.19591	6.6963	13.4873	11.8102	10.5973	8.49308	9.61729	10.3294	8.62264	7.55475	6.17926	15.289	12.2386	8.79248
TENT5B	NC_000001.11	chromosome 1	gene	27005020	27012850	-	115572	Dbxref=GeneID:115572,HGNC:HGNC:28273,MIM:619069	TENT5B	terminal nucleotidyltransferase 5B	NP_443175.2	425	terminal nucleotidyltransferase 5B	4.60692	3.97642	3.86692	1.4188	2.66481	2.20226	1.61097	1.59516	2.2381	1.81332	2.15835	1.94753	3.70938	3.54745	2.72948	3.17007	3.08287	3.4883	0.644519	1.30658	1.13618	2.45246	2.5961	3.03897
LOC101928391	NC_000001.11		gene	27031758	27063997	+	101928391	Dbxref=GeneID:101928391	LOC101928391	gbkey=Gene				0	0	0	0	0	0	0.213495	0.15821	0	0	0	0.143342	0	0	0	0	0.155565	0	0	0	0	0	0	0
SLC9A1	NC_000001.11	chromosome 1	gene	27098809	27155125	-	6548	Dbxref=GeneID:6548,HGNC:HGNC:11071,MIM:107310	SLC9A1	solute carrier family 9 member A1	NP_003038.2	815	sodium/hydrogen exchanger 1	15.8977	13.487	9.23444	13.756	12.9925	5.55136	8.98773	8.19064	7.90708	16.6997	13.6389	15.046	9.13569	11.1636	7.7673	9.90584	12.9145	12.2218	11.3234	10.872	12.8225	11.2901	13.2071	14.4527
LOC102723760	NC_000001.11		gene	27157561	27160453	+	102723760	Dbxref=GeneID:102723760	LOC102723760	gbkey=Gene				0	0	0	0	0	0	0	0	0	0	0	0	0	0	0	0	0	0	0	0	0	0	0	0
RPL18AP5	NC_000001.11		pseudogene	27176711	27177330	+	729955	Dbxref=GeneID:729955,HGNC:HGNC:36777	RPL18AP5	ribosomal protein L18a pseudogene 5				0	0	0	0	0	0	0	0	0	0	0	0	0	0	0	0	0	0	0	0	0	0	0	0
CHCHD3P3	NC_000001.11		pseudogene	27200636	27201599	-	646572	Dbxref=GeneID:646572,HGNC:HGNC:44699	CHCHD3P3	coiled-coil-helix-coiled-coil-helix domain containing 3 pseudogene 3				0.223168	0.0963126	0.0751832	0.248267	0	0.325563	0.143883	0	0	0.175682	0	0	0.0721203	0.266813	0	0.0755025	0.15458	0.171893	0.0800905	0.311192	0.0902022	0.228565	0	0
NPM1P39	NC_000001.11		pseudogene	27206914	27207875	+	440577	Dbxref=GeneID:440577,HGNC:HGNC:45218	NPM1P39	nucleophosmin 1 pseudogene 39				0.372924	0.579394	0.452285	1.2446	1.05732	0.979255	0.793437	0.788113	0.801682	1.14493	1.59041	0.697602	0.578479	1.27069	0.935186	1.36262	1.54986	1.46493	0.88331	0.93603	1.17571	0.916661	0.826592	0.559256
SNRPEP7	NC_000001.11		pseudogene	27211195	27211481	+	100874415	Dbxref=GeneID:100874415,HGNC:HGNC:43572	SNRPEP7	SNRPE pseudogene 7				0	0	0	0	0	0	0	0	0	0	0	0	0	0	0	0	0	0	0	0	0	0	0	0
WDTC1-DT	NC_000001.11		gene	27229401	27234494	-	105376890	Dbxref=GeneID:105376890,HGNC:HGNC:55858	WDTC1-DT	gbkey=Gene				0	0	0	0	0	0	0	0	0	0	0	0	0	0	0	0	0	0	0	0	0	0	0	0
WDTC1	NC_000001.11	chromosome 1	gene	27234613	27308636	+	23038	Dbxref=GeneID:23038,HGNC:HGNC:29175	WDTC1	WD and tetratricopeptide repeats 1	NP_001263181.1	677	WD and tetratricopeptide repeats protein 1 isoform a	11.516	9.46176	8.26484	10.4308	9.26915	6.85872	9.63841	9.04175	9.17816	12.0618	9.36406	10.4671	13.0891	11.8172	12.7922	13.0634	9.4139	9.35867	12.5238	11.8698	13.3022	8.08463	12.7617	11.9717
TMEM222	NC_000001.11	chromosome 1	gene	27322163	27336400	+	84065	Dbxref=GeneID:84065,HGNC:HGNC:25363,MIM:619469	TMEM222	transmembrane protein 222	NP_115501.2	208	transmembrane protein 222	19.0035	16.6947	14.4924	21.901	20.7326	12.799	17.982	20.1831	17.2841	24.3748	21.3887	21.4495	26.7681	28.103	21.5808	29.0211	31.26	33.1388	25.4246	30.5545	25.5906	27.6013	25.8948	25.1944
ACTG1P20	NC_000001.11		pseudogene	27323874	27326525	+	644961	Dbxref=GeneID:644961,HGNC:HGNC:51500	ACTG1P20	actin gamma 1 pseudogene 20				0.185286	0.239892	0.351119	0.309188	0.510736	0.101363	0.134392	0.244732	0.27384	0.218791	0.274371	0.18568	0.314361	0.394587	0.422404	0.376118	0.336895	0.454905	0.47378	0.629774	0.252757	0.28465	0.303351	0.322522
RNU6-48P	NC_000001.11		pseudogene	27325219	27325324	+	100887744	Dbxref=GeneID:100887744,HGNC:HGNC:34292	RNU6-48P	RNA%2C U6 small nuclear 48%2C pseudogene				0	0	0	0	0	0	0	0	0	0	0	0	0	0	0	0	0	0	0	0	0	0	0	0
SYTL1	NC_000001.11	chromosome 1	gene	27342022	27353932	+	84958	Dbxref=GeneID:84958,HGNC:HGNC:15584,MIM:608042	SYTL1	synaptotagmin like 1	XP_024306203.1	645	synaptotagmin-like protein 1 isoform X1	6.77741	6.24781	5.20461	4.22022	3.56275	5.1392	10.9589	7.45346	7.18707	4.68204	4.24072	4.59511	12.005	13.0649	16.3426	11.2074	7.5907	8.68718	13.0584	13.2624	19.6609	8.65554	11.7518	13.9043
MAP3K6	NC_000001.11	chromosome 1	gene	27355179	27368037	-	9064	Dbxref=GeneID:9064,HGNC:HGNC:6858,MIM:604468	MAP3K6	mitogen-activated protein kinase kinase kinase 6	NP_001284538.1	1280	mitogen-activated protein kinase kinase kinase 6 isoform 2	3.82823	1.89568	2.52559	3.71215	1.66105	2.74821	2.73254	4.03114	5.69089	1.76718	2.45362	1.31431	12.0129	14.0998	8.24919	7.84114	10.8852	9.87627	9.80452	10.0305	8.04209	7.43373	5.06531	6.18346
FCN3	NC_000001.11	chromosome 1	gene	27369110	27374852	-	8547	Dbxref=GeneID:8547,HGNC:HGNC:3625,MIM:604973	FCN3	ficolin 3	NP_775628.1	288	ficolin-3 isoform 2 precursor	0	0.0887029	0	0.152739	0	0	0	0.0723942	0.0736406	0.0809005	0	0	0.13311	0	0.156501	0.207976	0.142651	0.079156	0.221813	0	0	0	0.20768	0
CD164L2	NC_000001.11	chromosome 1	gene	27379171	27383333	-	388611	Dbxref=GeneID:388611,HGNC:HGNC:32043	CD164L2	CD164 molecule like 2	XP_011539743.1	173	CD164 sialomucin-like 2 protein isoform X1	0.743807	0.687057	0.38476	0.369592	0.480015	0.930038	0.220993	0.224434	0.11423	0.37649	0.503018	0.283521	4.42469	2.76135	6.65928	6.03671	3.62705	3.80214	1.94439	3.77126	3.35236	3.59131	5.4592	4.8973
GPR3	NC_000001.11	chromosome 1	gene	27392622	27395814	+	2827	Dbxref=GeneID:2827,HGNC:HGNC:4484,MIM:600241	GPR3	G protein-coupled receptor 3	NP_005272.1	330	G-protein coupled receptor 3	0.146607	0.265738	0.266708	0.913334	0.600403	0.384972	0.567131	1.02244	1.13459	0.588598	0.868379	0.705206	1.02337	2.44513	1.50401	1.84513	2.22393	2.74402	2.36764	3.52647	2.06214	2.91295	1.97928	1.72746
WASF2	NC_000001.11	chromosome 1	gene	27404230	27490167	-	10163	Dbxref=GeneID:10163,HGNC:HGNC:12733,MIM:605875	WASF2	WASP family member 2	NP_008921.1	498	wiskott-Aldrich syndrome protein family member 2 isoform 1	23.1324	20.6147	16.7518	14.1866	15.9746	10.8661	21.7401	21.1922	21.8577	17.1256	16.3464	16.444	27.1271	26.52	24.4491	29.5558	28.5227	29.539	32.1437	30.7794	33.966	26.0578	32.0628	31.1041
LOC105376892	NC_000001.11		gene	27519923	27530506	+	105376892	Dbxref=GeneID:105376892	LOC105376892	gbkey=Gene				0	0.0285981	0	0	0	0	0	0	0	0.0260826	0	0	0	0	0	0	0	0.0255201	0	0	0	0	0	0
AHDC1	NC_000001.11	chromosome 1	gene	27534245	27604178	-	27245	Dbxref=GeneID:27245,HGNC:HGNC:25230,MIM:615790	AHDC1	AT-hook DNA binding motif containing 1	XP_024302229.1	1603	AT-hook DNA-binding motif-containing protein 1 isoform X1	7.74665	6.15155	4.36876	2.42941	2.81069	0.872685	4.30609	5.74225	5.76899	3.50038	2.27876	2.95066	5.72332	5.24977	4.27056	5.2099	4.57643	4.67403	3.30737	3.92507	3.13695	1.95728	2.79148	2.85109
FGR	NC_000001.11	chromosome 1	gene	27612064	27635185	-	2268	Dbxref=GeneID:2268,HGNC:HGNC:3697,MIM:164940	FGR	FGR proto-oncogene%2C Src family tyrosine kinase	NP_001036194.1	529	tyrosine-protein kinase Fgr	0	0	0	0	0	0	0.0225009	0.0492084	0.0250082	0	0.0275623	0.0622244	0	0.0417577	0	0	0	0.0268812	0	0	0	0	0	0
LOC729973	NC_000001.11		pseudogene	27649379	27649940	+	729973	Dbxref=GeneID:729973	LOC729973	uncharacterized LOC729973				0.943149	1.83166	1.11208	1.04922	1.73317	3.66903	0.608076	0.830495	0.844793	2.413	0.744859	1.05017	0.761984	0.422849	1.25424	0.478631	0.979927	1.08968	0.846192	0.657577	0.190606	0.804963	0.475115	0.505141
LINC02574	NC_000001.11		gene	27660328	27662722	-	111216282	Dbxref=GeneID:111216282,HGNC:HGNC:53746	LINC02574	long intergenic non-protein coding RNA 2574				0	0	0	0	0.372345	0	0	0	0	0	0	0	0.45836	0	0	0	0	0.546233	0	0.247222	0	0.242107	0.238165	0
IFI6	NC_000001.11	chromosome 1	gene	27666061	27672229	-	2537	Dbxref=GeneID:2537,HGNC:HGNC:4054,MIM:147572	IFI6	interferon alpha inducible protein 6	NP_002029.3	130	interferon alpha-inducible protein 6 isoform a precursor	26.7189	10.4107	29.5208	21.2895	32.4607	78.7429	5.31373	17.9494	23.4942	33.5773	49.8504	11.7935	557.253	477.055	247.168	290.95	502.502	523.256	471.927	485.709	274.392	613.98	302.037	289.842
RNU6-949P	NC_000001.11		pseudogene	27675603	27675709	-	106481925	Dbxref=GeneID:106481925,HGNC:HGNC:47912	RNU6-949P	RNA%2C U6 small nuclear 949%2C pseudogene				0	0	0	0	0	0	0	0	0	0	0	0	0	0	0	0	0	0	0	0	0	0	0	0
CHMP1AP1	NC_000001.11		pseudogene	27686809	27687440	-	646597	Dbxref=GeneID:646597,HGNC:HGNC:39514	CHMP1AP1	charged multivesicular body protein 1A pseudogene 1				0	0	0	0	0	0	0	0	0	0	0	0	0	0	0	0	0	0	0	0	0	0	0	0
RNU6-424P	NC_000001.11		pseudogene	27693731	27693835	+	106479753	Dbxref=GeneID:106479753,HGNC:HGNC:47387	RNU6-424P	RNA%2C U6 small nuclear 424%2C pseudogene				0	0	0	0	0	0	0	0	0	0	0	0	0	0	0	0	0	0	0	0	0	0	0	0
FAM76A	NC_000001.11	chromosome 1	gene	27725961	27763116	+	199870	Dbxref=GeneID:199870,HGNC:HGNC:28530	FAM76A	family with sequence similarity 76 member A	NP_001137384.1	341	protein FAM76A isoform 1	2.18729	1.93646	1.86569	1.23024	1.45778	1.61832	0.945642	1.15451	0.950168	1.24531	1.03522	1.5269	3.25858	2.87239	2.40906	2.31512	2.52072	3.56563	1.6103	1.52773	2.04108	2.22283	1.71502	1.69845
RPEP3	NC_000001.11		pseudogene	27739930	27740832	+	100420555	Dbxref=GeneID:100420555,HGNC:HGNC:44522	RPEP3	ribulose-5-phosphate-3-epimerase pseudogene 3				0	0	0	0	0	0	0	0	0	0	0	0	0	0	0	0	0.0840048	0	0.0870484	0	0	0	0	0
STX12	NC_000001.11	chromosome 1	gene	27773219	27824443	+	23673	Dbxref=GeneID:23673,HGNC:HGNC:11430,MIM:606892	STX12	syntaxin 12	NP_803173.1	276	syntaxin-12	11.582	9.98819	13.4472	8.5154	13.0352	13.2713	5.21285	5.14515	5.2122	12.1146	12.2249	10.8702	14.201	14.4459	14.0699	16.0465	18.0087	18.5672	13.9797	13.8939	11.4441	20.6046	17.1803	17.5363
RNU6-1245P	NC_000001.11		pseudogene	27824538	27824643	+	106480109	Dbxref=GeneID:106480109,HGNC:HGNC:48208	RNU6-1245P	RNA%2C U6 small nuclear 1245%2C pseudogene				0	0	0	0	0	0	0	0	0	0	0	0	0	0	0	0	0	0	0	0	0	0	0	0
PPP1R8	NC_000001.11	chromosome 1	gene	27830782	27851676	+	5511	Dbxref=GeneID:5511,HGNC:HGNC:9296,MIM:602636	PPP1R8	protein phosphatase 1 regulatory subunit 8	NP_054829.2	351	nuclear inhibitor of protein phosphatase 1 isoform alpha	24.9271	21.7194	24.2664	16.564	23.2042	23.4845	18.3032	20.325	20.8064	22.2702	22.7068	19.4468	21.5598	22.1421	21.2581	21.6649	23.9145	23.304	18.8037	19.9778	18.4403	22.823	21.1314	19.5755
SCARNA1	NC_000001.11		gene	27834401	27834566	+	677774	Dbxref=GeneID:677774,HGNC:HGNC:32555	SCARNA1	small Cajal body-specific RNA 1				0	0	0	0	0	0	0	0	0	0	4.0886	0	0	0	0	0	0	0	0	0	0	0	0	0
THEMIS2	NC_000001.11	chromosome 1	gene	27872531	27886679	+	9473	Dbxref=GeneID:9473,HGNC:HGNC:16839,MIM:617856	THEMIS2	thymocyte selection associated family member 2	NP_001099026.1	643	protein THEMIS2 isoform 3	34.8227	30.6373	30.0819	8.20641	11.1042	9.73171	18.613	21.2137	24.098	15.0434	12.34	10.4023	5.24741	6.52154	5.83659	6.38334	5.07775	6.0776	6.33936	4.71739	4.85949	4.77156	3.74312	4.37506
RPA2	NC_000001.11	chromosome 1	gene	27891524	27914797	-	6118	Dbxref=GeneID:6118,HGNC:HGNC:10290,MIM:179836	RPA2	replication protein A2	XP_024304630.1	253	replication protein A 32 kDa subunit isoform X1	30.868	27.2867	30.4154	22.8268	22.6078	25.7282	20.4772	23.1238	21.7178	21.3553	21.8189	17.5853	49.9395	55.0739	40.4289	39.1785	46.2889	48.9875	47.3067	44.9242	34.1726	47.6758	36.8713	34.6173
SMPDL3B	NC_000001.11	chromosome 1	gene	27934955	27959152	+	27293	Dbxref=GeneID:27293,HGNC:HGNC:21416,MIM:617737	SMPDL3B	sphingomyelin phosphodiesterase acid like 3B	XP_011539561.1	485	acid sphingomyelinase-like phosphodiesterase 3b isoform X1	26.6949	20.6099	24.9779	29.6607	25.1421	40.5583	20.3889	20.7484	22.7075	26.3479	32.2613	20.5518	12.0101	10.7858	9.90343	10.0601	10.1614	10.8655	12.9918	10.074	10.3444	11.7811	11.3252	9.6762
XKR8	NC_000001.11	chromosome 1	gene	27959557	27968093	+	55113	Dbxref=GeneID:55113,HGNC:HGNC:25508	XKR8	XK related 8	NP_060523.2	395	XK-related protein 8	7.54392	5.88723	5.6804	3.58767	4.87793	2.51528	3.93142	4.00611	4.45422	5.37391	3.50679	5.26737	10.871	9.80158	8.35358	9.72697	8.92045	8.52333	6.1277	5.29325	4.86927	7.78084	6.81139	5.20731
EYA3	NC_000001.11	chromosome 1	gene	27970344	28088671	-	2140	Dbxref=GeneID:2140,HGNC:HGNC:3521,MIM:601655	EYA3	EYA transcriptional coactivator and phosphatase 3	NP_001269490.1	527	eyes absent homolog 3 isoform c	7.45808	6.62898	6.88205	7.802	8.36264	7.78862	6.49268	6.09357	7.24855	8.7692	7.3177	9.52217	10.7685	9.9408	8.26895	8.38844	10.9635	10.5319	9.03118	7.68932	8.55975	8.03461	10.4221	10.2668
RN7SL559P	NC_000001.11		pseudogene	28031884	28032180	-	106481849	Dbxref=GeneID:106481849,HGNC:HGNC:46575	RN7SL559P	RNA%2C 7SL%2C cytoplasmic 559%2C pseudogene				0	0	0	1.25999	0	0	0.547668	1.79518	0	0.668704	0	0	0.549029	0.50779	0	1.14955	1.17677	0	1.21941	0	0	0.579996	1.14111	0
SPCS2P4	NC_000001.11		pseudogene	28095035	28096442	-	653566	Dbxref=GeneID:653566,HGNC:HGNC:45237	SPCS2P4	signal peptidase complex subunit 2 pseudogene 4				0.094057	0.487106	0.237652	0.156953	0.444455	0.137212	0.136443	0.347854	0.252745	0.22213	0.222847	0.188513	0.091188	0.126508	0.214425	0.286393	0.293174	0.163005	0.0506327	0.245917	0.114051	0.288994	0.142145	0.100752
LOC100131223	NC_000001.11		pseudogene	28120834	28121467	-	100131223	Dbxref=GeneID:100131223	LOC100131223	ADP ribosylation factor like GTPase 8B pseudogene				0	0	0	0	0	0	0	0	0	0.154762	0	0	0.127065	0	0	0	0	0	0.141107	0.137068	0	0	0	0
RNU6-176P	NC_000001.11		pseudogene	28142737	28142841	-	106479644	Dbxref=GeneID:106479644,HGNC:HGNC:47139	RNU6-176P	RNA%2C U6 small nuclear 176%2C pseudogene				0	0	0	0	0	0	0	0	0	0	0	0	0	0	0	0	0	0	0	0	0	0	0	0
RNU7-29P	NC_000001.11		pseudogene	28144156	28144214	-	100147816	Dbxref=GeneID:100147816,HGNC:HGNC:34125	RNU7-29P	RNA%2C U7 small nuclear 29 pseudogene				0	0	0	0	0	0	0	0	0	0	0	0	0	0	0	0	0	0	0	0	0	0	0	0
PTAFR	NC_000001.11	chromosome 1	gene	28147166	28193856	-	5724	Dbxref=GeneID:5724,HGNC:HGNC:9582,MIM:173393	PTAFR	platelet activating factor receptor	NP_001158193.1	342	platelet-activating factor receptor	1.00847	1.24807	1.01979	1.03166	0.767369	0.982751	1.2049	2.05744	1.88093	0.919218	1.28254	0.792602	6.45533	5.20882	5.40691	3.88266	3.19755	3.40736	7.90505	6.21979	7.16822	4.11637	4.62194	5.08333
DNAJC8	NC_000001.11	chromosome 1	gene	28200278	28233029	-	22826	Dbxref=GeneID:22826,HGNC:HGNC:15470	DNAJC8	DnaJ heat shock protein family (Hsp40) member C8	NP_055095.2	253	dnaJ homolog subfamily C member 8	31.5442	32.3243	36.1414	55.104	49.5716	69.7153	27.2729	26.0356	29.4916	44.8437	46.8827	41.7112	57.6408	53.2461	50.4547	59.2374	65.8128	66.7178	48.2429	51.1187	41.6867	66.4006	60.9624	55.8617
ATP5IF1	NC_000001.11	chromosome 1	gene	28236124	28238100	+	93974	Dbxref=GeneID:93974,HGNC:HGNC:871,MIM:614981	ATP5IF1	ATP synthase inhibitory factor subunit 1	NP_057395.1	106	ATPase inhibitor, mitochondrial isoform 1 precursor	0	0	0	0	0	0	0	0	0	0	0	0	0	0	0	0	0	0	0	0	0	0	0	0
SESN2	NC_000001.11	chromosome 1	gene	28259452	28282491	+	83667	Dbxref=GeneID:83667,HGNC:HGNC:20746,MIM:607767	SESN2	sestrin 2	NP_113647.1	480	sestrin-2	0	0	0.0180648	0	0	0	0.0345718	0	0	0.0211061	0	0.0477652	0	0	0	0	0.018571	0	0.0384878	0.0186931	0.0216735	0.0183063	0.0540247	0.0382926
MED18	NC_000001.11	chromosome 1	gene	28329040	28335967	+	54797	Dbxref=GeneID:54797,HGNC:HGNC:25944,MIM:612384	MED18	mediator complex subunit 18	NP_001120822.1	208	mediator of RNA polymerase II transcription subunit 18	0	0	0	0	0	0	0	0.0379152	0	0	0	0	0	0.0643488	0	0	0	0	0	0.150104	0	0	0.0361512	0.0384359
PHACTR4	NC_000001.11	chromosome 1	gene	28369740	28500364	+	65979	Dbxref=GeneID:65979,HGNC:HGNC:25793,MIM:608726	PHACTR4	phosphatase and actin regulator 4	NP_001337087.1	710	phosphatase and actin regulator 4 isoform 3	12.7219	11.8133	8.36927	5.55692	8.88753	3.41345	10.4497	9.99354	10.7773	9.36472	6.19714	8.86647	9.38561	8.32088	6.82606	7.49831	6.863	7.35421	7.55127	8.43808	7.97394	6.15728	8.36776	8.61955
RNU6ATAC27P	NC_000001.11		pseudogene	28481362	28481480	+	106481167	Dbxref=GeneID:106481167,HGNC:HGNC:46926	RNU6ATAC27P	RNA%2C U6atac small nuclear 27%2C pseudogene				0	0	0	0	0	0	20.4356	0	11.3564	0	0	0	0	0	0	0	0	0	0	0	0	0	0	0
SNHG3	NC_000001.11		gene	28505943	28510892	+	8420	Dbxref=GeneID:8420,HGNC:HGNC:10118,MIM:603238	SNHG3	small nucleolar RNA host gene 3				10.4514	10.4391	8.82812	16.8284	17.6504	11.9351	11.1923	10.3218	10.9383	15.6117	12.5373	15.1367	18.7143	19.7215	20.5602	24.1902	19.8893	24.1898	18.3825	19.3759	19.8817	14.6009	20.6983	17.6813
RCC1	NC_000001.11	chromosome 1	gene	28506043	28538989	+	1104	Dbxref=GeneID:1104,HGNC:HGNC:1913,MIM:179710	RCC1	regulator of chromosome condensation 1	NP_001041659.1	452	regulator of chromosome condensation isoform a	34.0329	30.8577	34.183	45.2493	55.9964	45.6105	27.6806	33.5578	35.4673	57.7131	58.1711	60.6206	57.5669	59.1096	52.9657	70.0078	64.758	67.5538	48.8395	43.3243	43.1492	78.5773	75.5709	64.919
SNORA73A	NC_000001.11		gene	28507365	28507571	+	6080	Dbxref=GeneID:6080,HGNC:HGNC:10115,MIM:180645	SNORA73A	small nucleolar RNA%2C H/ACA box 73A				1.65913	12.8885	3.35366	5.53718	5.22667	2.42037	12.8363	7.01257	14.2666	13.714	3.93092	8.86745	12.8682	17.8524	15.1295	21.8914	29.305	28.7534	17.8628	19.0867	14.0826	16.9925	15.0442	17.7722
SNORA73B	NC_000001.11		gene	28508558	28508762	+	26768	Dbxref=GeneID:26768,HGNC:HGNC:10116,MIM:603239	SNORA73B	small nucleolar RNA%2C H/ACA box 73B				3.4245	6.65059	3.46104	0	2.69701	2.49787	1.65591	3.61855	1.84042	0	6.08517	0	4.98006	12.2826	1.95174	5.2136	12.4531	9.89133	11.0608	7.16282	10.3811	5.26096	10.3506	5.50237
PRDX3P2	NC_000001.11		pseudogene	28526358	28527238	-	100128092	Dbxref=GeneID:100128092,HGNC:HGNC:39265	PRDX3P2	peroxiredoxin 3 pseudogene 2				0.472884	0	0.15931	0.526068	0	0.459903	0.152441	0.16656	0	0.372262	0.933659	0.421233	0.30564	0.141341	0.539025	0.799933	0.982647	0.728469	0.169708	0.164851	0.191135	1.13008	1.11168	0.337696
TRNAU1AP	NC_000001.11	chromosome 1	gene	28553085	28578545	+	54952	Dbxref=GeneID:54952,HGNC:HGNC:30813,MIM:619597	TRNAU1AP	tRNA selenocysteine 1 associated protein 1	NP_060316.1	287	tRNA selenocysteine 1-associated protein 1	4.75404	4.81886	5.0392	10.447	5.65493	6.32941	4.44352	5.505	4.91478	5.94447	6.67071	6.82835	6.80243	5.77913	6.08922	6.77311	6.56352	6.81458	4.94214	5.30048	6.8603	7.02936	7.04625	6.85945
SNHG12	NC_000001.11		gene	28578538	28582983	-	85028	Dbxref=GeneID:85028,HGNC:HGNC:30062	SNHG12	small nucleolar RNA host gene 12				19.9996	10.7767	14.8828	17.5511	18.3716	14.266	7.31323	16.127	16.9201	20.6421	20.3024	14.519	19.5945	27.8509	23.0781	23.0973	37.7526	31.2314	20.1274	23.2333	26.4734	33.1106	24.3922	34.1209
SNORD99	NC_000001.11		gene	28578743	28578822	-	692212	Dbxref=GeneID:692212,HGNC:HGNC:32762	SNORD99	small nucleolar RNA%2C C/D box 99				0	99.7829	38.9461	42.8688	0	0	0	0	0	0	0	0	0	0	0	0	0	0	0	0	0	0	0	0
SNORA61	NC_000001.11		gene	28579764	28579893	-	677838	Dbxref=GeneID:677838,HGNC:HGNC:32655	SNORA61	small nucleolar RNA%2C H/ACA box 61				1.49974e-45	7.79435e-41	2.74504e-149	3.63361e-173	53.598	1.99969e-201	1.08256e-119	1.56457e-174	1.41749	1.5499e-49	6.63682e-35	2.23988e-223	2.87981e-28	1.3366e-30	0.00100598	7.24588e-39	19.4357	6.21657	27.5718	25.7487	0.338175	3.66532e-164	27.0433	2.72827e-61
SNORA44	NC_000001.11		gene	28580381	28580512	-	677825	Dbxref=GeneID:677825,HGNC:HGNC:32637	SNORA44	small nucleolar RNA%2C H/ACA box 44				3.86685	9.67367	2.62419	9.22889e-231	23.5377	0	0	31.5804	8.03102	7.48385e-31	42.3914	1.92483e-130	20.1813	12.3168	17.0335	2.83402e-89	63.0184	43.1625	15.918	13.5493	16.3089	9.22145	61.5731	52.9731
SNORA16A	NC_000001.11		gene	28580920	28581053	-	692073	Dbxref=GeneID:692073,HGNC:HGNC:32605	SNORA16A	small nucleolar RNA%2C H/ACA box 16A				21.3114	18.3947	7.17959	31.611	33.5681	0	0	7.50633	7.63557	8.38833	25.2462	0	13.7742	25.4792	32.3895	7.21008	14.7616	32.8298	22.9446	14.8586	0	21.8267	14.3142	0
RAB42	NC_000001.11	chromosome 1	gene	28592265	28596666	+	115273	Dbxref=GeneID:115273,HGNC:HGNC:28702	RAB42	RAB42%2C member RAS oncogene family	NP_001372117.1	106	ras-related protein Rab-42 isoform 3	0.302297	0.434875	0.470577	0.416146	0.0529003	0.144693	0.512454	0.390412	0.6866	0.836319	0.23874	0.166605	10.572	13.3716	17.9489	12.4743	9.162	6.85727	19.8444	15.1678	14.9286	5.96045	6.71981	4.72363
TAF12	NC_000001.11	chromosome 1	gene	28602850	28648707	-	6883	Dbxref=GeneID:6883,HGNC:HGNC:11545,MIM:600773	TAF12	TATA-box binding protein associated factor 12	XP_016857675.1	241	transcription initiation factor TFIID subunit 12 isoform X2	28.6545	29.2513	33.6543	29.1136	27.467	40.6116	22.2544	21.2972	22.873	36.3867	38.8083	30.4362	26.2592	28.6284	28.247	27.6221	27.6855	28.1123	19.0316	17.6599	23.2809	27.495	23.5944	23.2022
TAF12-DT	NC_000001.11		gene	28643256	28648801	+	105378616	Dbxref=GeneID:105378616,HGNC:HGNC:52502	TAF12-DT	TAF12 divergent transcript				0.10494	0	0	0.0831473	0	0	0.37031	2.52023e-26	0.114518	1.81014e-270	0	0.0839284	1.31603e-39	2.95964e-172	2.83979e-26	0	0.298537	0.086633	0.154445	8.08003e-19	0.320095	0.147141	0	0.459473
RNU11	NC_000001.11		gene	28648600	28648734	+	26824	Dbxref=GeneID:26824,HGNC:HGNC:10108	RNU11	RNA%2C U11 small nuclear				0	0	7.00244	0	10.9133	0	0	0	9.77351e-26	0	8.20776	18.3887	0	0	0	7.03218	0	0	7.13114	0	0	7.09605	13.961	0
GMEB1	NC_000001.11	chromosome 1	gene	28668782	28719353	+	10691	Dbxref=GeneID:10691,HGNC:HGNC:4370,MIM:604409	GMEB1	glucocorticoid modulatory element binding protein 1	XP_016855576.1	573	glucocorticoid modulatory element-binding protein 1 isoform X1	2.78308	3.34044	2.17022	1.64911	2.16949	0.964546	2.90416	3.04633	2.74642	3.33966	1.79425	2.95151	1.69678	2.41115	1.75769	3.96067	3.55216	3.72823	3.61896	3.81038	4.10432	5.11662	4.82471	4.38241
YTHDF2	NC_000001.11	chromosome 1	gene	28736624	28769775	+	51441	Dbxref=GeneID:51441,HGNC:HGNC:31675,MIM:610640	YTHDF2	YTH N6-methyladenosine RNA binding protein 2	NP_057342.2	579	YTH domain-containing family protein 2 isoform 1	22.314	21.548	18.9965	29.4161	26.5676	23.5637	17.5709	18.5599	19.8339	25.5847	26.3917	24.7863	26.3868	28.0604	23.972	29.4449	31.889	33.1747	23.9261	25.1916	23.1127	28.0265	26.3434	24.7227
OPRD1	NC_000001.11	chromosome 1	gene	28812170	28871267	+	4985	Dbxref=GeneID:4985,HGNC:HGNC:8153,MIM:165195	OPRD1	opioid receptor delta 1	NP_000902.3	372	delta-type opioid receptor	0.0622749	0.0403139	0.0314697	0.0277115	0.0294272	0.0090848	0.042158	0.00658038	0.020081	0.0808893	0.0442639	0.0748884	0.0724504	0.0781765	0.0212955	0.113772	0.0776439	0.064755	0.0737523	0.0976926	0.0679613	0.102049	0.0627424	0.0400245
EPB41	NC_000001.11	chromosome 1	gene	28887100	29120041	+	2035	Dbxref=GeneID:2035,HGNC:HGNC:3377,MIM:130500	EPB41	erythrocyte membrane protein band 4.1	XP_016856073.1	1031	protein 4.1 isoform X1	13.8231	15.6969	11.6679	15.3719	11.4664	12.7379	14.4413	11.722	11.3606	10.6845	11.1844	14.6713	7.16341	5.76958	6.11351	5.02335	4.82613	4.76814	7.24914	6.10021	7.01237	4.85305	5.13316	5.34708
RPL27P4	NC_000001.11		pseudogene	28982244	28982644	-	646624	Dbxref=GeneID:646624,HGNC:HGNC:35503	RPL27P4	ribosomal protein L27 pseudogene 4				7.93898	8.44319	9.74306	13.5632	11.6117	29.7812	8.22616	8.38885	8.83804	10.379	11.756	11.3655	3.02375	5.08478	4.5247	5.18	4.71346	6.22412	5.80003	4.15138	6.53231	6.38861	6.2846	6.37806
TMEM200B	NC_000001.11	chromosome 1	gene	29119429	29129138	-	399474	Dbxref=GeneID:399474,HGNC:HGNC:33785	TMEM200B	transmembrane protein 200B	XP_011539759.1	318	transmembrane protein 200B isoform X1	0.0651429	0.0771413	0.0314817	0.0731687	0.0461843	0.0982116	0	0.221587	0.19531	0.103075	0	0.136254	10.729	11.5566	7.67338	4.9229	8.2561	8.70595	8.95358	6.1905	5.35226	5.45056	3.6805	3.73674
SRSF4	NC_000001.11	chromosome 1	gene	29147743	29181900	-	6429	Dbxref=GeneID:6429,HGNC:HGNC:10786,MIM:601940	SRSF4	serine and arginine rich splicing factor 4	XP_011540253.1	464	serine/arginine-rich splicing factor 4 isoform X1	35.3617	39.8154	29.5926	20.7491	22.5474	10.7304	34.815	27.6787	26.7174	18.3206	11.619	19.1902	63.9367	57.2341	44.0108	61.1232	67.5565	70.579	63.194	58.9781	56.2868	45.8897	47.9146	44.8789
MECR	NC_000001.11	chromosome 1	gene	29192657	29230948	-	51102	Dbxref=GeneID:51102,HGNC:HGNC:19691,MIM:608205	MECR	mitochondrial trans-2-enoyl-CoA reductase	NP_057095.4	373	enoyl	7.23974	6.55911	6.43899	8.86018	7.39141	11.2139	7.95895	7.00035	6.82727	7.29901	8.36143	7.08538	12.5809	11.9234	10.1422	10.413	10.965	12.1087	10.0667	9.52137	8.71708	11.1426	10.4565	8.65705
PTPRU	NC_000001.11	chromosome 1	gene	29236522	29326800	+	10076	Dbxref=GeneID:10076,HGNC:HGNC:9683,MIM:602454	PTPRU	protein tyrosine phosphatase receptor type U	NP_005695.3	1446	receptor-type tyrosine-protein phosphatase U isoform 3 precursor	1.21731	1.43661	1.15415	1.29392	0.715669	0.585789	1.21814	1.47461	1.64773	0.862459	1.10342	0.862677	18.9823	17.9523	17.853	12.8918	11.6822	12.3748	19.5665	17.539	18.1288	9.61759	11.7414	10.6007
LINC01756	NC_000001.11		gene	29329620	29350114	-	101928460	Dbxref=GeneID:101928460,HGNC:HGNC:52545	LINC01756	long intergenic non-protein coding RNA 1756				0	0	0	0	0	0	0	0	0	0	0	0	0	0	0	0	0	0	0	0	0	0	0	0
LOC107984933	NC_000001.11		gene	29442944	29519970	+	107984933	Dbxref=GeneID:107984933	LOC107984933	gbkey=Gene				0	0	0	0	0	0	0	0	0	0	0	0	0	0	0	0	0	0	0	0	0	0	0	0
LOC107984934	NC_000001.11		gene	29604580	29689297	+	107984934	Dbxref=GeneID:107984934	LOC107984934	gbkey=Gene				0	0	0	0	0	0	0	0	0	0	0	0	0.0578643	0.0636954	0.129333	0	0	0	0.229444	0.0443686	0.172274	0	0	0
LINC01648	NC_000001.11		gene	30013952	30037612	-	101929406	Dbxref=GeneID:101929406,HGNC:HGNC:52435	LINC01648	long intergenic non-protein coding RNA 1648				0	0	0	0	0	0	0	0	0	0	0	0	0	0	0	0	0	0	0	0	0	0	0	0
LOC105378617	NC_000001.11		gene	30162973	30199955	-	105378617	Dbxref=GeneID:105378617	LOC105378617	gbkey=Gene				0	0	0	0	0	0	0	0	0	0	0	0	0	0	0	0	0	0	0	0	0	0	0	0
LOC105378618	NC_000001.11		gene	30253430	30261139	+	105378618	Dbxref=GeneID:105378618	LOC105378618	gbkey=Gene				0	0	0	0	0	0	0	0	0	0	0	0	0	0	0	0	0	0	0	0	0	0	0	0
MATN1	NC_000001.11	chromosome 1	gene	30711277	30723585	-	4146	Dbxref=GeneID:4146,HGNC:HGNC:6907,MIM:115437	MATN1	matrilin 1	NP_002370.1	496	cartilage matrix protein precursor	0.0748669	2.99669e-08	0.0583312	0	8.49996e-08	0	6.16058e-09	5.24448e-10	3.54001e-08	2.41902e-09	0.0370624	2.64073e-08	0.0171551	0.0677731	0.0218105	1.87556e-08	0.0593033	0.0202146	0.0391053	0.0529797	0.109016	0.0480637	0.0351153	0.0378272
MATN1-AS1	NC_000001.11		gene	30718772	30726746	+	100129196	Dbxref=GeneID:100129196,HGNC:HGNC:40364	MATN1-AS1	MATN1 antisense RNA 1				0.497785	0.119246	0.195804	0.204923	0.193431	0.223936	0.237525	0.421728	0.329991	0.217514	0.181847	0.28715	0.769971	0.747908	0.762079	0.467404	0.489674	0.492386	1.44373	1.72616	1.49848	0.723195	0.889955	0.550598
LAPTM5	NC_000001.11	chromosome 1	gene	30732469	30757840	-	7805	Dbxref=GeneID:7805,HGNC:HGNC:29612,MIM:601476	LAPTM5	lysosomal protein transmembrane 5	XP_011540400.1	205	lysosomal-associated transmembrane protein 5 isoform X1	0	0	0	0.0337464	0.047781	0.0442529	0	0	0.0326055	0	0	0.0405321	0.0882383	0.136025	0.0345776	0.0307886	0.0945635	0.0701012	0.250291	0.0951849	0.139338	0.0932153	0.0916977	0.0649935
LOC105378620	NC_000001.11		gene	30743790	30752878	-	105378620	Dbxref=GeneID:105378620	LOC105378620	gbkey=Gene				0.0238194	0	0	0	0	0	0	0	0	0	0	0	0	0	0	0	0	0	0	0	0	0	0	0
LOC105378621	NC_000001.11		gene	30775079	30782351	-	105378621	Dbxref=GeneID:105378621	LOC105378621	gbkey=Gene				0	0	0	0	0	0	0	0	0	0	0	0	0	0	0	0	0	0	0	0	0	0	0	0
LINC01778	NC_000001.11		gene	30824652	30834284	+	105378622	Dbxref=GeneID:105378622,HGNC:HGNC:52568	LINC01778	long intergenic non-protein coding RNA 1778				0	0.0897284	0	0	0	0.202204	0	0	0	0.163672	0	0.185203	0.06719	0.124286	0	0.0703409	0.0720064	0	0.0746153	0	0.0840357	0	0.0698242	0.371185
RN7SKP91	NC_000001.11		pseudogene	30843825	30844062	+	106480861	Dbxref=GeneID:106480861,HGNC:HGNC:45815	RN7SKP91	RN7SK pseudogene 91				0	0	0	0	0	0	0	0	0	0	0	0	0	0	0	0	0	0	0	0	0	0	0	0
LOC400748	NC_000001.11		gene	30858158	30862399	+	400748	Dbxref=GeneID:400748	LOC400748	gbkey=Gene				0.0212453	0	0	0	0	0	0	0	0.0228357	0	0	0	0	0	0	0	0	0	0	0	0	0	0	0
SDC3	NC_000001.11	chromosome 1	gene	30869466	30909735	-	9672	Dbxref=GeneID:9672,HGNC:HGNC:10660,MIM:186357	SDC3	syndecan 3	XP_011540765.1	431	syndecan-3 isoform X1	8.7144	7.88702	6.43386	10.6891	5.25765	8.79981	7.33241	7.14233	8.82857	5.54628	7.99319	5.28831	15.2923	15.0401	11.9851	9.87327	10.6643	10.6054	10.5502	10.2483	8.44188	7.59429	7.05025	6.10392
RN7SL371P	NC_000001.11		pseudogene	30918469	30918735	-	106481839	Dbxref=GeneID:106481839,HGNC:HGNC:46387	RN7SL371P	RNA%2C 7SL%2C cytoplasmic 371%2C pseudogene				0	0	0	0	0	0	0	0	0	0	0	0	0	0	0	0	0	0	0	0	0	0	0	0
PUM1	NC_000001.11	chromosome 1	gene	30931506	31065717	-	9698	Dbxref=GeneID:9698,HGNC:HGNC:14957,MIM:607204	PUM1	pumilio RNA binding family member 1	NP_055491.1	1186	pumilio homolog 1 isoform 2	22.7781	22.0448	18.5483	17.1087	21.2905	18.4994	22.3595	24.8631	22.5289	20.0467	14.7694	15.8103	18.2396	17.1663	15.4552	18.7631	18.1247	18.6854	19.1867	18.996	19.0104	18.8877	20.3587	18.28
SNORD103A	NC_000001.11		gene	30935689	30935776	-	692234	Dbxref=GeneID:692234,HGNC:HGNC:32766	SNORD103A	small nucleolar RNA%2C C/D box 103A				0	0	0	0	0	0	0	0	0	0	0	0	0	0	0	0	0	0	0	0	0	0	0	0
SNORD103B	NC_000001.11		gene	30949118	30949205	-	692235	Dbxref=GeneID:692235,HGNC:HGNC:32767	SNORD103B	small nucleolar RNA%2C C/D box 103B				0	0	0	0	0	0	0	0	0	0	0	0	0	0	0	0	0	0	0	0	0	0	0	0
SNORD103C	NC_000001.11		gene	30968163	30968237	-	692200	Dbxref=GeneID:692200,HGNC:HGNC:32744	SNORD103C	small nucleolar RNA%2C C/D box 103C				0	0	0	0	0	0	0	0	0	0	0	0	0	0	0	0	0	0	0	0	0	0	0	0
LOC107985097	NC_000001.11		pseudogene	31050872	31051823	+	107985097	Dbxref=GeneID:107985097	LOC107985097	gbkey=Gene				0	0	0	0	0	0	0	0	0	0	0	0	0	0	0	0	0	0	0	0	0	0	2.04444	0
SELENOWP1	NC_000001.11		pseudogene	31094589	31095638	-	23679	Dbxref=GeneID:23679,HGNC:HGNC:10753	SELENOWP1	selenoprotein W pseudogene 1				0	0	0	0	0	0	0	0	0	0	0	0	0	0	0	0	0	0	0.0719792	0	0	0	0	0
RPL21P22	NC_000001.11		pseudogene	31108101	31108663	-	100270878	Dbxref=GeneID:100270878,HGNC:HGNC:36550	RPL21P22	ribosomal protein L21 pseudogene 22				0	0	0	0	0	0	0	0	0	0	0	0	0	0	0	0	0	0	0	0	0	0	0	0
LOC107984935	NC_000001.11		gene	31155067	31155829	+	107984935	Dbxref=GeneID:107984935	LOC107984935	gbkey=Gene				0	2.79589	0	0	0	0	0	2.28185	0	0	2.55819	0	2.09361	0	0	0	0	0	2.32498	0	0	0	0	0
NKAIN1	NC_000001.11	chromosome 1	gene	31179745	31239887	-	79570	Dbxref=GeneID:79570,HGNC:HGNC:25743,MIM:612871	NKAIN1	sodium/potassium transporting ATPase interacting 1	NP_078798.2	207	sodium/potassium-transporting ATPase subunit beta-1-interacting protein 1 precursor	0.396392	0.378156	0.210854	0.464182	0.295753	0.36522	0.464053	0.0881798	0.44849	0.246352	0.173003	0.41814	0.0809055	0.112243	0.0237808	0.105875	0.086705	0.072312	0	0	0.0252975	0.192305	0.0420387	0.0223477
SNRNP40	NC_000001.11	chromosome 1	gene	31259568	31296788	-	9410	Dbxref=GeneID:9410,HGNC:HGNC:30857,MIM:607797	SNRNP40	small nuclear ribonucleoprotein U5 subunit 40	NP_004805.2	357	U5 small nuclear ribonucleoprotein 40 kDa protein	28.7837	28.5346	29.3748	36.085	32.1223	39.5892	25.1965	29.0573	27.1412	33.7515	33.3373	32.452	36.5849	35.1688	35.8755	40.5008	39.8331	37.0588	32.5024	34.5109	32.4196	36.2226	36.6845	36.1647
ZCCHC17	NC_000001.11	chromosome 1	gene	31297032	31365722	+	51538	Dbxref=GeneID:51538,HGNC:HGNC:30246	ZCCHC17	zinc finger CCHC-type containing 17	NP_001269495.1	263	nucleolar protein of 40 kDa isoform a	28.513	28.011	35.3945	24.5946	28.76	40.3369	20.0083	23.6462	23.0135	28.8475	28.3973	24.9403	30.3681	28.7564	24.1618	24.9894	24.417	26.6639	17.3994	14.7925	14.6235	24.9453	15.6804	17.3156
FABP3	NC_000001.11	chromosome 1	gene	31359595	31373618	-	2170	Dbxref=GeneID:2170,HGNC:HGNC:3557,MIM:134651	FABP3	fatty acid binding protein 3	XP_011539309.1	126	fatty acid-binding protein, heart isoform X1	0.901266	0.663107	0.739252	1.18204	1.02019	0.53455	0.206213	0.471156	0.204274	1.04597	1.18767	1.18772	0.237089	0.454429	0.768969	1.02733	0.705799	0.388341	0.229749	0.48232	0.917183	0.324405	0.610965	0.916152
LOC105378623	NC_000001.11		gene	31383315	31389830	-	105378623	Dbxref=GeneID:105378623	LOC105378623	gbkey=Gene				0	0	0	0	0	0	0	0	0	0	0	0	0	0	0	0	0	0	0	0	0	0	0	0
LOC107985470	NC_000001.11		gene	31390315	31402905	+	107985470	Dbxref=GeneID:107985470	LOC107985470	gbkey=Gene				0	0	0	0	0	0	0	0	0	0	0	0	0	0	0	0	0	0	0	0	0	0.110088	0	0
SERINC2	NC_000001.11	chromosome 1	gene	31409777	31434678	+	347735	Dbxref=GeneID:347735,HGNC:HGNC:23231,MIM:614549	SERINC2	serine incorporator 2	NP_001185967.1	464	serine incorporator 2 isoform 4	19.3523	9.77623	13.9123	18.3623	19.9455	18.0829	11.0583	18.4	20.3982	21.5412	22.5606	11.0714	48.8854	48.51	51.532	52.7729	40.0617	43.3176	49.0361	44.902	43.1197	36.0669	45.5796	44.3193
LOC105378625	NC_000001.11		gene	31448258	31449586	+	105378625	Dbxref=GeneID:105378625	LOC105378625	gbkey=Gene				0	0	0	0	0	0	0	0	0	0	0	0.0881878	0	0	0	0	0	0	0	0	0	0.067518	0	0
LOC105379772	NC_000001.11		gene	31471158	31482149	+	105379772	Dbxref=GeneID:105379772	LOC105379772	gbkey=Gene				0	0	0	0	0	0	0	0	0	0	0	0	0	0	0	0	0	0	0	0	0	0	0	0
LOC441880	NC_000001.11		pseudogene	31487591	31488973	-	441880	Dbxref=GeneID:441880	LOC441880	eukaryotic translation elongation factor 1 alpha 2 pseudogene				0.048023	0.0621758	0	0.0534241	0	0.140114	0	0.0507443	0.103236	0	0	0	0	0	0.10948	0.0487416	0	0	0.103407	0	0	0.0491843	0	0
RNU6-40P	NC_000001.11		pseudogene	31497578	31497683	-	106480703	Dbxref=GeneID:106480703,HGNC:HGNC:34248	RNU6-40P	RNA%2C U6 small nuclear 40%2C pseudogene				0	0	0	0	0	0	0	0	0	0	0	0	0	0	0	0	0	0	0	0	0	0	0	0
LDC1P	NC_000001.11		pseudogene	31500085	31508566	+	149086	Dbxref=GeneID:149086,HGNC:HGNC:49677	LDC1P	leucine decarboxylase 1%2C pseudogene				0	0	0	0	0	0	0	0	0	0	0	0	0	0	0	0	0	0	0	0	0	0	0	0
LINC01226	NC_000001.11		gene	31518435	31524245	+	284551	Dbxref=GeneID:284551,HGNC:HGNC:49678	LINC01226	long intergenic non-protein coding RNA 1226				0	0	0	0	0	0	0	0	0	0	0.0529516	0	0	0	0	0	0	0	0	0	0	0	0	0
LOC105378626	NC_000001.11		gene	31566007	31578242	-	105378626	Dbxref=GeneID:105378626	LOC105378626	gbkey=Gene				0.0448753	0.0317765	0.0226771	0	0	0.1309	0.0346154	0.149733	0.229578	0.0289814	0.106322	0.0599607	0.442806	0.419109	0.515796	0.359994	0.313293	0.269448	0.260433	0.30499	0.304354	0.137863	0.319535	0.285981
TINAGL1	NC_000001.11	chromosome 1	gene	31576384	31587686	+	64129	Dbxref=GeneID:64129,HGNC:HGNC:19168,MIM:616064	TINAGL1	tubulointerstitial nephritis antigen like 1	XP_011540248.1	408	tubulointerstitial nephritis antigen-like isoform X2	12.73	5.44127	10.1442	13.2885	18.2048	27.6647	10.7598	20.9365	32.4924	19.7196	30.1046	7.31302	73.3826	105.916	84.0652	126.993	140.042	141.427	91.7785	110.724	109.552	102.334	116.601	108.438
HCRTR1	NC_000001.11	chromosome 1	gene	31617689	31632518	+	3061	Dbxref=GeneID:3061,HGNC:HGNC:4848,MIM:602392	HCRTR1	hypocretin receptor 1	XP_016856596.1	389	orexin receptor type 1 isoform X2	0.0539093	0	0	0	0	0.180483	0.0598343	0.0284821	0.0332509	0.036331	0	0	0.0995212	0.152494	0.0352611	0.062794	0	0.0357412	0	0.0967952	0.0746153	0.12673	0.0935008	0.0992059
PEF1	NC_000001.11	chromosome 1	gene	31629866	31644876	-	553115	Dbxref=GeneID:553115,HGNC:HGNC:30009,MIM:610033	PEF1	penta-EF-hand domain containing 1	NP_036524.1	284	peflin isoform 1	17.534	12.2755	15.499	20.2866	18.0943	25.3676	17.6252	18.7849	21.0952	17.2089	18.4323	16.9574	35.5411	35.0513	33.9441	35.8762	32.9417	32.2541	29.8803	31.0346	34.4487	37.0635	30.0127	29.8953
PEF1-AS1	NC_000001.11		gene	31644194	31656981	+	107985471	Dbxref=GeneID:107985471,HGNC:HGNC:40154	PEF1-AS1	gbkey=Gene				0.211707	0	0	0	0	0	0.210229	0	0	0.652148	0.257519	0	0	0	0	0	0	0	0	0.682029	0.209136	0	0	0
LOC105378628	NC_000001.11		gene	31650457	31651487	-	105378628	Dbxref=GeneID:105378628	LOC105378628	gbkey=Gene				0.0792714	0	0	0	0	0	0	0.0837634	0	0	0	0	0	0.0710808	0	0	0	0	0	0	0	0.0811883	0	0
COL16A1	NC_000001.11	chromosome 1	gene	31652263	31704162	-	1307	Dbxref=GeneID:1307,HGNC:HGNC:2193,MIM:120326	COL16A1	collagen type XVI alpha 1 chain	XP_016855828.1	1592	collagen alpha-1(XVI) chain isoform X2	0.427771	0.385699	0.404428	0.627265	0.57299	0.438835	0.45734	0.499684	0.63636	0.343593	0.560121	0.401555	3.23392	2.64508	2.67404	2.46336	2.34681	2.03807	3.93928	3.18075	3.40741	2.58927	2.85202	2.86756
LOC101929444	NC_000001.11		gene	31670070	31671067	+	101929444	Dbxref=GeneID:101929444	LOC101929444	gbkey=Gene				0.178437	0	0	0.198505	0	0	0	0.188548	0	0	0	0.23842	0.345988	0.319999	0.203394	0.181107	0	0	0.192112	0	0.865466	0.182751	0.359552	0
ADGRB2	NC_000001.11	chromosome 1	gene	31727105	31764340	-	576	Dbxref=GeneID:576,HGNC:HGNC:944,MIM:602683	ADGRB2	adhesion G protein-coupled receptor B2	XP_016857401.1	1475	adhesion G protein-coupled receptor B2 isoform X15	6.51703	5.00678	3.95781	9.3454	5.81926	4.84355	4.784	5.777	7.03291	6.56019	7.39413	5.83588	8.17544	8.85833	6.21945	5.63356	7.10749	6.96117	7.06234	6.00508	5.43484	5.39767	4.74405	4.85163
SPOCD1	NC_000001.11	chromosome 1	gene	31790422	31816022	-	90853	Dbxref=GeneID:90853,HGNC:HGNC:26338,MIM:619038	SPOCD1	SPOC domain containing 1	XP_016858271.1	946	SPOC domain-containing protein 1 isoform X4	0.171805	0.0646843	0.138822	0.153798	0.0521897	0.0488367	0.179097	0.181541	0.035614	0.121705	0	0.0830723	0.0333046	0.339504	0.15666	0.168165	0.392917	0.0793895	0.334319	0.610904	0.361596	0.237572	0.217712	0.106486
PTP4A2	NC_000001.11	chromosome 1	gene	31906421	31938368	-	8073	Dbxref=GeneID:8073,HGNC:HGNC:9635,MIM:601584	PTP4A2	protein tyrosine phosphatase 4A2	NP_001356787.1	136	protein tyrosine phosphatase type IVA 2 isoform 4	51.3643	51.9559	50.5505	64.2267	59.6949	87.3341	55.8582	57.8589	64.6771	63.3959	79.0613	68.9441	76.9763	68.0516	75.6342	71.7736	70.8056	70.7519	93.5137	88.2519	82.1568	89.3799	87.2211	78.0917
KHDRBS1	NC_000001.11	chromosome 1	gene	32013868	32060850	+	10657	Dbxref=GeneID:10657,HGNC:HGNC:18116,MIM:602489	KHDRBS1	KH RNA binding domain containing%2C signal transduction associated 1	NP_006550.1	443	KH domain-containing, RNA-binding, signal transduction-associated protein 1 isoform 1	66.5018	70.7371	60.8778	97.265	65.3168	76.5299	74.2347	69.5845	76.6293	62.2703	62.4155	61.34	59.3709	64.2674	58.8745	54.696	55.6566	57.2482	58.3241	64.3803	63.9479	50.4843	49.1486	53.0928
TMEM39B	NC_000001.11	chromosome 1	gene	32072031	32102866	+	55116	Dbxref=GeneID:55116,HGNC:HGNC:25510	TMEM39B	transmembrane protein 39B	NP_060526.2	492	transmembrane protein 39B isoform 1	12.6353	12.5543	11.398	21.2457	18.2602	18.7065	15.9827	15.6195	17.0801	19.7506	19.392	21.0637	21.7962	19.9321	16.8903	21.3868	25.0753	25.9168	19.9226	20.9514	16.3851	26.3979	19.9752	18.6857
KPNA6	NC_000001.11	chromosome 1	gene	32108043	32176563	+	23633	Dbxref=GeneID:23633,HGNC:HGNC:6399,MIM:610563	KPNA6	karyopherin subunit alpha 6	NP_036448.1	536	importin subunit alpha-7	17.2403	16.6794	15.8969	14.9394	17.8312	13.6137	12.8006	12.8646	12.4233	17.7776	13.8477	17.0919	14.9127	15.2543	15.4624	16.9518	15.3075	15.7452	13.3499	13.8394	13.4822	13.2053	15.0126	14.2412
TXLNA	NC_000001.11	chromosome 1	gene	32179669	32198285	+	200081	Dbxref=GeneID:200081,HGNC:HGNC:30685,MIM:608676	TXLNA	taxilin alpha	XP_016856050.1	579	alpha-taxilin isoform X1	27.6695	24.9981	21.1183	13.8795	17.7907	9.56815	20.8413	21.0471	21.3612	19.7228	17.1635	20.1221	29.3784	30.271	24.8775	24.3589	26.9456	27.1846	27.7303	26.3674	25.2195	18.9567	22.0792	21.024
CCDC28B	NC_000001.11	chromosome 1	gene	32200595	32205387	+	79140	Dbxref=GeneID:79140,HGNC:HGNC:28163,MIM:610162	CCDC28B	coiled-coil domain containing 28B	XP_016857796.1	200	coiled-coil domain-containing protein 28B isoform X3	2.59368	2.51767	1.76776	7.79033	3.06014	3.50015	4.99178	2.16428	3.26805	4.76437	5.14127	5.81765	5.26123	6.53586	7.31038	10.1529	5.19602	5.75362	3.81819	3.9193	4.2828	2.4834	3.21714	2.93791
TMEM234	NC_000001.11	chromosome 1	gene	32204807	32222353	-	56063	Dbxref=GeneID:56063,HGNC:HGNC:28837	TMEM234	transmembrane protein 234	XP_016857303.1	175	transmembrane protein 234 isoform X2	2.67885	2.33678	2.97411	2.50465	1.12444	4.69098	4.92516	5.2051	6.08094	3.31122	3.59744	1.39828	4.34065	5.89854	5.87847	5.04263	3.92912	4.63654	4.18386	4.891	7.48032	4.33308	3.46281	3.34298
IQCC	NC_000001.11	chromosome 1	gene	32205671	32208682	+	55721	Dbxref=GeneID:55721,HGNC:HGNC:25545	IQCC	IQ motif containing C	NP_001153514.1	546	IQ domain-containing protein C isoform 1	3.90682	2.72913	3.16339	1.97432	1.4116	1.60503	2.20884	2.37583	3.13546	2.18153	1.95497	2.00491	4.26763	4.77985	3.67649	2.40901	3.96308	4.2364	2.83836	2.48652	2.15597	1.43366	1.51481	1.56773
DCDC2B	NC_000001.11	chromosome 1	gene	32208813	32216192	+	149069	Dbxref=GeneID:149069,HGNC:HGNC:32576	DCDC2B	doublecortin domain containing 2B	NP_001092904.1	349	doublecortin domain-containing protein 2B	0.072213	0.0639613	0.05969	0.0668911	0.389073	0	0.05815	0.228117	0.193889	0.235063	2.3814e-236	0.102651	0.140021	0.118667	0	0.337527	9.92133e-190	0	2.44615e-246	0.115263	0.175127	4.47787e-238	0.0852214	0.154706
EIF3I	NC_000001.11	chromosome 1	gene	32221944	32236170	+	8668	Dbxref=GeneID:8668,HGNC:HGNC:3272,MIM:603911	EIF3I	eukaryotic translation initiation factor 3 subunit I	NP_001381097.1	438	eukaryotic translation initiation factor 3 subunit I isoform 2	177.753	191.751	175.297	336.063	232.831	356.442	204.761	181.673	190.873	225.18	274.401	257.307	137.677	131.831	128.149	147.761	138.648	144.491	140.472	130	131.588	163.35	155.611	139.837
MTMR9LP	NC_000001.11		pseudogene	32231660	32241710	-	339483	Dbxref=GeneID:339483,HGNC:HGNC:27920	MTMR9LP	myotubularin related protein 9 like%2C pseudogene				0.106955	0.173095	0.0810725	0.0892383	0.126351	0	0.051718	0.226032	0.143702	0.212929	0.0633516	0.0357274	1.18875	1.28605	1.30176	0.817078	0.740667	0.741433	0.918013	1.19157	1.89205	0.684636	0.800612	0.793415
FAM167B	NC_000001.11	chromosome 1	gene	32247222	32248856	+	84734	Dbxref=GeneID:84734,HGNC:HGNC:28133	FAM167B	family with sequence similarity 167 member B	NP_116037.2	163	protein FAM167B	0.228253	0	0	0	0	0	0.882968	0.401978	0.490679	0.359369	0.180264	0.203322	3.09807	2.3878	2.25488	2.23946	2.52963	2.28552	3.19469	1.75055	2.85998	1.79225	1.83973	2.119
LCK	NC_000001.11	chromosome 1	gene	32251265	32286165	+	3932	Dbxref=GeneID:3932,HGNC:HGNC:6524,MIM:153390	LCK	LCK proto-oncogene%2C Src family tyrosine kinase	XP_024302814.1	567	tyrosine-protein kinase Lck isoform X1	0.0326767	0.0423068	0.0330254	0.145419	0.094663	0.0476695	0.0316015	0.0317422	0.105376	0	0.0711766	0.0873275	0	0.0269431	0.0372471	0.0331656	0	0.0377534	0.035181	0.034174	0	0.0334669	0.032922	0
HDAC1	NC_000001.11	chromosome 1	gene	32292083	32333628	+	3065	Dbxref=GeneID:3065,HGNC:HGNC:4852,MIM:601241	HDAC1	histone deacetylase 1	NP_004955.2	482	histone deacetylase 1	47.3611	51.1629	45.2447	57.6776	51.9401	69.2516	43.5938	38.5732	38.7604	45.6488	50.1945	48.343	68.9052	66.3151	62.7303	64.1779	63.4699	65.2142	64.7113	57.5659	57.9936	61.2116	60.1519	56.5158
MARCKSL1	NC_000001.11	chromosome 1	gene	32333839	32336233	-	65108	Dbxref=GeneID:65108,HGNC:HGNC:7142,MIM:602940	MARCKSL1	MARCKS like 1	NP_075385.1	195	MARCKS-related protein	326.547	286.272	270.369	382.511	307.874	318.037	263.024	271.033	277.519	289.106	301.364	280.543	105.623	101.194	89.069	92.4181	97.888	105.581	83.8795	76.1268	68.4275	85.3305	69.2264	64.8822
LOC105378629	NC_000001.11		gene	32343136	32352439	-	105378629	Dbxref=GeneID:105378629	LOC105378629	gbkey=Gene				0.139802	0	0.0706472	0.812926	0	0.101974	0.270404	0.0738623	0	0.615254	0.165615	0.602791	0.0677691	0	0.354879	0	0	0.0807612	0.0752584	0.0731042	0.08476	0.0715915	0.454523	0
TSSK3	NC_000001.11	chromosome 1	gene	32352720	32365265	+	81629	Dbxref=GeneID:81629,HGNC:HGNC:15473,MIM:607660	TSSK3	testis specific serine kinase 3	NP_443073.1	268	testis-specific serine/threonine-protein kinase 3	5.35879	6.41992	3.399	10.7012	10.1302	3.04259	1.07902	1.2755	0.575505	8.38686	7.30854	8.83212	2.70633	2.80127	2.77353	4.49347	4.83289	3.81954	1.64679	3.0517	1.96812	3.40742	3.47855	4.31892
FAM229A	NC_000001.11	chromosome 1	gene	32361270	32362485	-	100128071	Dbxref=GeneID:100128071,HGNC:HGNC:44652	FAM229A	family with sequence similarity 229 member A	NP_001161148.1	127	protein FAM229A	5.98268	3.77361	5.11629	10.0686	9.6651	3.69247	2.29949	2.51247	2.80305	8.51362	7.54161	8.40377	2.9001	3.30124	3.06002	3.65889	4.14398	3.36746	2.14706	2.64711	2.97617	4.55623	5.56393	4.60099
BSDC1	NC_000001.11	chromosome 1	gene	32364633	32394441	-	55108	Dbxref=GeneID:55108,HGNC:HGNC:25501,MIM:617518	BSDC1	BSD domain containing 1	NP_001137362.1	335	BSD domain-containing protein 1 isoform d	28.5864	25.1867	23.3758	23.1274	21.9098	21.4477	30.6334	33.3591	32.187	25.9029	22.1685	19.2929	29.7551	29.4701	25.5265	24.2389	24.0935	23.3136	33.5748	32.2267	32.9577	26.3866	27.9459	29.3675
GAPDHP20	NC_000001.11		pseudogene	32401899	32403183	-	343338	Dbxref=GeneID:343338,HGNC:HGNC:37772	GAPDHP20	glyceraldehyde 3 phosphate dehydrogenase pseudogene 20				0	0	0	0	0	0	0	0	0	0	0	0	0	0	0	0	0	0	0	0	0	0	0	0
LRRC37A12P	NC_000001.11		pseudogene	32424476	32426537	-	101929254	Dbxref=GeneID:101929254,HGNC:HGNC:43816	LRRC37A12P	leucine rich repeat containing 37 member A12%2C pseudogene				0	0	0.0550028	0	0	0	0	0	0	0	0	0	0	0	0	0	0	0	0	0	0	0	0.0548306	0
RN7SL122P	NC_000001.11		pseudogene	32457835	32458135	+	106480954	Dbxref=GeneID:106480954,HGNC:HGNC:46138	RN7SL122P	RNA%2C 7SL%2C cytoplasmic 122%2C pseudogene				0	0	0	0	0	0	0	0	0	0	0	0	0	0	0	0	0	0	0	0	0	0	0	0
ZBTB8B	NC_000001.11	chromosome 1	gene	32465072	32496686	+	728116	Dbxref=GeneID:728116,HGNC:HGNC:37057	ZBTB8B	zinc finger and BTB domain containing 8B	NP_001139192.1	495	zinc finger and BTB domain-containing protein 8B	0.418022	0.488841	0.38614	0.0350027	0.0991195	0.0196716	0.234735	0.208981	0.202916	0.127383	0.12247	0.0600586	0.339905	0.257947	0.235683	0.23723	0.158784	0.160989	0.154859	0.17393	0.119907	0.105882	0.0815148	0.105926
ZBTB8A	NC_000001.11	chromosome 1	gene	32539427	32605941	+	653121	Dbxref=GeneID:653121,HGNC:HGNC:24172,MIM:618742	ZBTB8A	zinc finger and BTB domain containing 8A	NP_001035531.2	441	zinc finger and BTB domain-containing protein 8A isoform 1	1.81299	1.84929	1.41853	0.943775	1.20943	0.602231	1.42602	1.74895	1.84611	1.58923	1.0074	1.12384	2.37923	2.50253	2.50515	2.87568	3.13054	3.29604	1.98179	3.18224	2.07093	2.60265	2.42725	2.10506
LOC102723870	NC_000001.11		gene	32609300	32612490	-	102723870	Dbxref=GeneID:102723870	LOC102723870	gbkey=Gene				0.867639	0	0.350759	0.965221	0	0.759439	1.67818	0.733444	0.746071	0.614718	0.822269	1.62303	0.672939	0.155598	0.395598	0.352249	0.180294	0	0	0.907396	0.210414	0.177724	0.17483	0
ZBTB8OS	NC_000001.11	chromosome 1	gene	32620818	32651008	-	339487	Dbxref=GeneID:339487,HGNC:HGNC:24094,MIM:615891	ZBTB8OS	zinc finger and BTB domain containing 8 opposite strand	NP_001353199.1	93	protein archease isoform 13	10.4731	12.9623	10.6751	14.5642	14.3487	23.5121	12.0842	10.5963	9.8148	15.3066	15.3433	14.9571	12.9872	13.6479	12.7275	12.7875	14.3414	14.0459	13.9922	11.9343	12.1131	14.5295	12.8389	13.0122
RBBP4	NC_000001.11	chromosome 1	gene	32651208	32686211	+	5928	Dbxref=GeneID:5928,HGNC:HGNC:9887,MIM:602923	RBBP4	RB binding protein 4%2C chromatin remodeling factor	NP_005601.1	425	histone-binding protein RBBP4 isoform a	11.6304	11.3425	9.43331	15.4997	12.8344	12.5863	13.433	12.8445	13.5331	10.6876	10.975	11.5644	20.6063	18.5063	14.6572	19.0533	21.3848	21.7472	19.1521	17.9329	15.5208	15.5276	14.8133	14.9532
SYNC	NC_000001.11	chromosome 1	gene	32679906	32703596	-	81493	Dbxref=GeneID:81493,HGNC:HGNC:28897,MIM:611750	SYNC	syncoilin%2C intermediate filament protein	NP_001155180.2	476	syncoilin isoform 2	0.884531	0.92529	1.01451	0.681704	0.399616	0.784411	1.40389	2.16923	1.95771	0.401067	0.487291	0.30186	0.800686	0.828792	1.527	1.08627	0.454988	0.263169	0.607277	0.951834	0.895777	0.586341	0.735138	0.815174
KIAA1522	NC_000001.11	chromosome 1	gene	32741830	32774970	+	57648	Dbxref=GeneID:57648,HGNC:HGNC:29301	KIAA1522	KIAA1522	NP_065939.2	1094	uncharacterized protein KIAA1522 isoform 1	32.8687	29.0183	20.8753	35.4116	23.325	12.711	54.5109	55.8128	57.9887	32.9126	35.3127	35.7165	53.0353	45.1115	38.9096	41.3058	35.4926	39.1583	43.118	46.1958	37.6448	22.3391	34.7758	33.1714
YARS1	NC_000001.11	chromosome 1	gene	32775238	32817385	-	8565	Dbxref=GeneID:8565,HGNC:HGNC:12840,MIM:603623	YARS1	tyrosyl-tRNA synthetase 1	NP_003671.1	528	tyrosine--tRNA ligase, cytoplasmic	43.3027	50.2164	38.9998	37.253	39.9465	34.8914	78.2852	53.932	48.2923	64.3475	59.8748	79.7458	28.9507	31.4548	27.44	27.5338	25.627	25.1028	76.4753	58.1397	80.5982	57.2651	70.7045	69.9977
S100PBP	NC_000001.11	chromosome 1	gene	32816767	32858879	+	64766	Dbxref=GeneID:64766,HGNC:HGNC:25768,MIM:611889	S100PBP	S100P binding protein	XP_024304943.1	408	S100P-binding protein isoform X1	7.61099	8.35676	7.2214	5.63342	7.76433	5.61087	8.24943	5.8518	8.5515	6.68019	5.56528	8.98792	6.51686	5.87409	5.57705	5.87838	7.43475	6.23868	5.43085	4.86285	4.41156	6.3929	4.42843	5.4706
FNDC5	NC_000001.11	chromosome 1	gene	32862268	32872484	-	252995	Dbxref=GeneID:252995,HGNC:HGNC:20240,MIM:611906	FNDC5	fibronectin type III domain containing 5	NP_001165411.2	181	fibronectin type III domain-containing protein 5 isoform 3 preproprotein	0.272862	0.40808	0.231688	0.492317	0.0451347	0.294676	0.307199	0.211907	0.23795	0.445741	0.271559	0.430874	0.499885	0.475862	0.273937	0.261756	0.238139	0.231731	0.411646	0.361185	0.312684	0.234744	0.130477	0.0920844
LOC105378631	NC_000001.11		gene	32875358	32882725	+	105378631	Dbxref=GeneID:105378631	LOC105378631	gbkey=Gene				0	0	0	0	0.0660833	0	0	0	0	0.0575803	0.115539	0.0651587	0	0	0	0	0	0	0	0	0	0	0	0
HPCA	NC_000001.11	chromosome 1	gene	32885965	32894646	+	3208	Dbxref=GeneID:3208,HGNC:HGNC:5144,MIM:142622	HPCA	hippocalcin	XP_016856607.1	193	neuron-specific calcium-binding protein hippocalcin isoform X1	0.421859	0.121374	0.189493	0.208579	0.147662	0	0.135992	0.247646	0.251851	0.221396	0.333166	0.18789	0	0.16812	0.106858	0.237873	0.146103	0.108311	0.0504652	0.049021	0	0.0480066	0.141675	0.0502096
TMEM54	NC_000001.11	chromosome 1	gene	32894595	32901389	-	113452	Dbxref=GeneID:113452,HGNC:HGNC:24143	TMEM54	transmembrane protein 54	NP_001316654.1	169	transmembrane protein 54 isoform 5	67.3268	66.6531	57.9495	104.364	69.453	93.6465	61.1456	62.2165	68.584	69.1734	76.0502	74.2109	49.0127	39.2091	40.4596	37.4369	33.7514	36.2015	43.2213	37.4833	34.131	40.2661	39.2039	31.9833
LOC105378632	NC_000001.11		gene	32901636	32903200	-	105378632	Dbxref=GeneID:105378632	LOC105378632	gbkey=Gene				0.489183	0.211116	0	1.0884	0.513683	0	0	0	0	0.192546	0.386336	0.653628	0	0	0	0.331002	0	0	0	0	0	0.167004	0	0
RNF19B	NC_000001.11	chromosome 1	gene	32932498	32965266	-	127544	Dbxref=GeneID:127544,HGNC:HGNC:26886,MIM:610872	RNF19B	ring finger protein 19B	NP_001287755.1	731	E3 ubiquitin-protein ligase RNF19B isoform c	17.2917	15.8598	13.7829	8.94385	14.2073	7.95838	9.42314	8.1664	7.76331	15.0687	13.9565	15.8554	13.165	14.3228	13.3758	18.5466	16.0432	16.1846	31.6305	28.7949	36.0551	32.2852	28.8842	28.9612
LOC107984936	NC_000001.11		pseudogene	32951200	32951810	-	107984936	Dbxref=GeneID:107984936	LOC107984936	gbkey=Gene				0.138412	0	0	0	0	0	0	0	0	0	0	0	0.13419	0	0.315544	0.140483	0.14381	0.159916	0.596081	0.289509	0	0.141759	0.278903	0.148265
RPL18AP4	NC_000001.11		pseudogene	32979907	32980525	+	127545	Dbxref=GeneID:127545,HGNC:HGNC:36556	RPL18AP4	ribosomal protein L18a pseudogene 4				0.271529	0	0	0	0	0	0.131297	0.143458	0	0.160314	0	0.362806	0	0	0	0	0.282117	0	0	0	0	0	0	0
LOC100419257	NC_000001.11		pseudogene	32986931	32988247	+	100419257	Dbxref=GeneID:100419257	LOC100419257	ribosomal protein S2 pseudogene				0.0813152	0.210559	0	1.35691	0.76849	0	0.157279	0	0	0.576114	1.73392	0.760552	0	0	0	0	0	0	0	0	0	0	0	0
AK2	NC_000001.11	chromosome 1	gene	33007940	33036883	-	204	Dbxref=GeneID:204,HGNC:HGNC:362,MIM:103020	AK2	adenylate kinase 2	NP_001306071.1	190	adenylate kinase 2, mitochondrial isoform g	38.4767	35.5406	37.8823	47.0831	39.149	53.6568	44.8413	44.0133	48.6875	37.0546	44.6689	37.3586	33.9283	34.6878	32.3439	30.4948	31.8723	32.7299	38.4928	34.3071	36.5804	35.4461	31.5008	32.4054
LOC105378635	NC_000001.11		gene	33077884	33081102	-	105378635	Dbxref=GeneID:105378635	LOC105378635	gbkey=Gene				0	0	0	0	0	0	0	0	0	0	0	0	0	0	0	0	0	0	0	0	0	0	0	0
AZIN2	NC_000001.11	chromosome 1	gene	33081152	33162288	+	113451	Dbxref=GeneID:113451,HGNC:HGNC:29957,MIM:608353	AZIN2	antizyme inhibitor 2	XP_016855656.1	380	antizyme inhibitor 2 isoform X2	1.36867	1.09265	1.2912	1.02489	1.17936	0.790096	0.46038	0.249442	0.238103	1.0186	0.94542	1.1281	0.665082	0.886656	0.959195	1.17755	0.882248	1.01327	0.65854	0.778496	1.10618	1.14698	1.10168	1.13614
LOC112268224	NC_000001.11		gene	33132525	33138454	-	112268224	Dbxref=GeneID:112268224	LOC112268224	gbkey=Gene				0.362866	0.0671151	0.0523912	0	0	0	0	0	0	0	0.122818	0	0	0.0464819	0.177266	0.157841	0.161578	0	0.111622	0.0542133	0.0628572	0.106183	0	0.166584
TRIM62	NC_000001.11	chromosome 1	gene	33145399	33184774	-	55223	Dbxref=GeneID:55223,HGNC:HGNC:25574,MIM:616755	TRIM62	tripartite motif containing 62	XP_016857118.1	555	E3 ubiquitin-protein ligase TRIM62 isoform X1	6.43704	5.6697	4.27139	1.48714	2.16292	0.639975	2.43084	3.0322	2.61783	3.63628	2.61154	3.23375	7.72697	7.61521	6.60001	7.06986	6.13948	6.52569	5.54633	6.00851	5.57757	3.91571	5.08357	5.04642
ZNF362	NC_000001.11	chromosome 1	gene	33256307	33300719	+	149076	Dbxref=GeneID:149076,HGNC:HGNC:18079	ZNF362	zinc finger protein 362	NP_001357141.1	420	zinc finger protein 362	16.4039	13.0704	12.7257	11.6547	13.0684	8.12545	13.048	12.5304	14.1471	16.7263	14.3173	13.5797	12.0559	11.6407	11.5169	7.90754	6.84298	7.99657	7.12703	9.62194	7.41339	5.71867	6.11853	7.49864
A3GALT2	NC_000001.11	chromosome 1	gene	33306766	33321098	-	127550	Dbxref=GeneID:127550,HGNC:HGNC:30005	A3GALT2	alpha 1%2C3-galactosyltransferase 2	NP_001073907.1	340	alpha-1,3-galactosyltransferase 2	0.138102	0	0.0697879	0	0	0.100733	0	0	0	0	0	0	0	0.0619164	0	0	0	0	0	0	0	0.141442	0.0695694	0
PHC2	NC_000001.11	chromosome 1	gene	33323626	33431095	-	1912	Dbxref=GeneID:1912,HGNC:HGNC:3183,MIM:602979	PHC2	polyhomeotic homolog 2	NP_001372052.1	617	polyhomeotic-like protein 2 isoform g	33.7006	30.8203	25.8379	36.9133	32.0802	29.0692	29.4891	24.6175	27.8196	35.1982	33.2284	40.182	28.8044	33.3663	31.587	36.6392	33.6157	31.8446	86.5357	69.0311	84.7702	57.7431	68.817	64.8723
MIR3605	NC_000001.11		gene	33332393	33332492	-	100500853	Dbxref=GeneID:100500853,HGNC:HGNC:38922,miRBase:MI0015995	MIR3605	microRNA 3605				0	0	0	0	0	0	0	0	0	0	0	0	0	0	0	0	0	0	0	0	0	0	0	0
rna-NR_037400.1	NC_000001.11		primary_transcript	33332393	33332492	-	100500853	Dbxref=GeneID:100500853,Genbank:NR_037400.1,HGNC:HGNC:38922,miRBase:MI0015995	Name=NR_037400.1	Parent=gene-MIR3605				0	0	0	0	0	0	0	0	0	0	0	0	0	0	0	0	0	0	0	0	0	0	0	0
RN7SKP16	NC_000001.11		pseudogene	33336566	33336864	-	106480837	Dbxref=GeneID:106480837,HGNC:HGNC:45740	RN7SKP16	RN7SK pseudogene 16				1.1128	0.720375	0	0	0	0	0	0	0	0	0	0	0.539428	0	1.26844	0.564725	0.578096	2.57137	1.79712	1.74568	2.02402	0.569854	2.80288	0.596004
PHC2-AS1	NC_000001.11		gene	33350352	33363245	+	101929464	Dbxref=GeneID:101929464,HGNC:HGNC:40205	PHC2-AS1	PHC2 antisense RNA 1				0.392664	0	0	0	0.309248	0.286414	0.379744	0	0	0	0.232582	0	0	0	0	0	0	0	0	0	0	0	0	0
TLR12P	NC_000001.11		pseudogene	33466249	33468975	+	100131451	Dbxref=GeneID:100131451,HGNC:HGNC:31754	TLR12P	toll like receptor 12%2C pseudogene				0	0	0	0	0	0	0	0	0	0	0	0	0	0	0	0	0	0	0	0	0	0	0	0
ZSCAN20	NC_000001.11	chromosome 1	gene	33472591	33504253	+	7579	Dbxref=GeneID:7579,HGNC:HGNC:13093,MIM:611315	ZSCAN20	zinc finger and SCAN domain containing 20	XP_016857726.1	1043	zinc finger and SCAN domain-containing protein 20 isoform X1	1.87559	1.63387	1.33345	1.48794	2.21299	1.66421	1.74491	1.42912	1.52059	2.33359	2.5545	2.53967	0.856651	0.998622	1.23222	1.00213	0.91232	0.87903	0.977401	0.723441	1.03721	0.710282	0.996251	0.986099
LOC100422287	NC_000001.11		pseudogene	33511891	33512784	-	100422287	Dbxref=GeneID:100422287	LOC100422287	proteasome 20S subunit alpha 3 pseudogene				0	0	0	0	0	0	0	0	0	0	0	0.109434	0	0	0	0.0831273	0	0	0	0	0	0	0	0
CSMD2	NC_000001.11	chromosome 1	gene	33513998	34165842	-	114784	Dbxref=GeneID:114784,HGNC:HGNC:19290,MIM:608398	CSMD2	CUB and Sushi multiple domains 2	XP_016855677.1	3567	CUB and sushi domain-containing protein 2 isoform X2	0	0	0	0	0.00691849	0	0	0	0	0	0.0104109	0	0	0	0	0	0.010995	0	0	0	0	0.0154404	0	0.00470632
LOC105378638	NC_000001.11		gene	33605479	33610152	+	105378638	Dbxref=GeneID:105378638	LOC105378638	gbkey=Gene				0	0	0	0	0	0	0	0	0	0	0	0	0	0	0	0	0	0	0	0	0	0	0	0
HSPD1P14	NC_000001.11		pseudogene	33838521	33840137	+	100287140	Dbxref=GeneID:100287140,HGNC:HGNC:35143	HSPD1P14	heat shock protein family D (Hsp60) member 1 pseudogene 14				0	0	0	0	0	0	0	0	0	0	0	0	0	0	0	0	0	0	0	0	0	0	0	0
HMGB4	NC_000001.11	chromosome 1	gene	33860475	33864791	+	127540	Dbxref=GeneID:127540,HGNC:HGNC:24954,MIM:617285	HMGB4	high mobility group box 4	NP_001366230.1	186	high mobility group protein B4 isoform 1	0	0	0	0	0	0	0	0	0	0	0	0	0	0	0	0	0	0	0	0	0	0	0	0
CSMD2-AS1	NC_000001.11		gene	33868956	33885458	+	402779	Dbxref=GeneID:402779,HGNC:HGNC:40882	CSMD2-AS1	CSMD2 antisense RNA 1				0	0	0	0	0	0	0	0	0	0	0	0	0	0	0	0	0	0	0	0	0	0	0	0
RNA5SP42	NC_000001.11		pseudogene	34112949	34113063	+	100873281	Dbxref=GeneID:100873281,HGNC:HGNC:42818	RNA5SP42	RNA%2C 5S ribosomal pseudogene 42				0	0	0	0	0	0	0	0	0	0	0	0	0	0	0	0	0	0	0	0	0	0	0	0
C1orf94	NC_000001.11	chromosome 1	gene	34166993	34219131	+	84970	Dbxref=GeneID:84970,HGNC:HGNC:28250	C1orf94	chromosome 1 open reading frame 94	NP_001128206.1	598	uncharacterized protein C1orf94 isoform a	0	0	0	0	0	0	0	0	0	0	0	0	0	0	0	0	0	0	0	0	0	0	0	0
LOC100420336	NC_000001.11		pseudogene	34276859	34277364	-	100420336	Dbxref=GeneID:100420336	LOC100420336	ferritin%2C heavy polypeptide 1 pseudogene				0	0	0	0	0	0	0	0	0	0	0	0	0	0	0	0	0	0	0	0	0	0	0	0
LOC105378639	NC_000001.11		gene	34279848	34295948	+	105378639	Dbxref=GeneID:105378639	LOC105378639	gbkey=Gene				0	0	0	0	0.119045	0	0	0	0	0	0	0	0	0	0	0	0	0	0	0	0	0	0	0
LOC105378640	NC_000001.11		gene	34364849	34366065	+	105378640	Dbxref=GeneID:105378640	LOC105378640	gbkey=Gene				0	0	0	0	0	0	0	0	0	0	0	0	0	0	0	0	0	0	0	0	0	0	0	0
LOC105378641	NC_000001.11		gene	34457859	34685733	-	105378641	Dbxref=GeneID:105378641	LOC105378641	gbkey=Gene				0	0	0	0	0	0	0	0	0	0	0	0	0	0	0	0	0	0	0	0	0	0	0	0
LOC105378642	NC_000001.11		gene	34710034	34799393	-	105378642	Dbxref=GeneID:105378642	LOC105378642	gbkey=Gene				0.0715827	0.0926434	0.16058	0.0505012	0.225496	0	0	0	0	0.211286	0.0847683	0.191292	0	0	0	0	0	0	0	0	0	0.0366549	0	0
GJB5	NC_000001.11	chromosome 1	gene	34754777	34758513	+	2709	Dbxref=GeneID:2709,HGNC:HGNC:4287,MIM:604493	GJB5	gap junction protein beta 5	NP_005259.1	273	gap junction beta-5 protein	1.52483	0.573158	1.1434	1.0944	0.125754	0.645731	0.665974	0.675613	0.845924	1.3359	1.28194	0.985849	3.14739	2.77866	3.64434	1.94704	1.12434	2.15954	3.17747	2.67498	2.80326	1.81346	1.18938	1.21185
GJB4	NC_000001.11	chromosome 1	gene	34759740	34762327	+	127534	Dbxref=GeneID:127534,HGNC:HGNC:4286,MIM:605425	GJB4	gap junction protein beta 4	NP_694944.1	266	gap junction beta-4 protein	0.456666	0.0480353	0.187753	0.082548	0.143861	0.400235	0.0358804	0	0	0.438147	0.527418	0.366108	0.265642	0.204313	0.208216	0.32445	0.332131	0.0428654	0.294999	0.525351	0.553739	0.51448	0.138028	0.146751
GJB3	NC_000001.11	chromosome 1	gene	34781214	34786364	+	2707	Dbxref=GeneID:2707,HGNC:HGNC:4285,MIM:603324	GJB3	gap junction protein beta 3	NP_076872.1	270	gap junction beta-3 protein	5.04654	3.71774	4.58673	2.33164	5.13733	2.37991	5.93522	9.33066	9.77606	5.99406	3.61084	3.79633	32.833	34.6163	35.0845	45.3458	44.0089	40.5991	36.4596	42.2965	33.1678	50.7607	47.0065	35.7769
GJA4	NC_000001.11	chromosome 1	gene	34792958	34795747	+	2701	Dbxref=GeneID:2701,HGNC:HGNC:4278,MIM:121012	GJA4	gap junction protein alpha 4	XP_016856532.1	333	gap junction alpha-4 protein isoform X1	0.119925	0.0516877	0.14442	0	0	0	0	0	0	0.210918	0.129631	0.160239	0.193778	0.107534	0.0911325	0.0405716	0.124598	0.0461856	0.0430386	0	0	0.0409412	0	0.0428203
SMIM12	NC_000001.11	chromosome 1	gene	34850362	34859749	-	113444	Dbxref=GeneID:113444,HGNC:HGNC:25154	SMIM12	small integral membrane protein 12	XP_011538856.2	155	small integral membrane protein 12 isoform X1	14.3233	13.9063	14.6774	8.94993	11.084	9.39348	17.6143	15.231	18.0119	11.9585	10.8435	9.03674	9.71235	9.03362	8.42886	7.47012	7.51561	7.81566	9.13252	7.94481	6.88722	6.75421	6.01261	5.01872
DLGAP3	NC_000001.11	chromosome 1	gene	34862120	34929650	-	58512	Dbxref=GeneID:58512,HGNC:HGNC:30368,MIM:611413	DLGAP3	DLG associated protein 3	NP_001073887.1	979	disks large-associated protein 3	0.997429	1.08579	0.681129	1.58333	0.62746	0.778123	1.21387	1.23496	1.6565	0.886432	1.20124	0.590478	0.627006	0.446227	0.416168	0.222109	0.350305	0.22078	0.388219	0.323109	0.259058	0.40366	0.169123	0.28439
GPR199P	NC_000001.11		gene	34975699	34978706	-	653160	Dbxref=GeneID:653160,HGNC:HGNC:55170	GPR199P	G protein-coupled receptor 199%2C pseudogene				0.774381	0.697459	0.476392	0.749108	0.371227	0.392934	0.553534	0.747109	0.796161	0.556596	0.717934	0.314908	0.718119	0.573609	0.498913	0.341725	0.279853	0.233397	0.289992	0.211269	0.489908	0.24138	0.135686	0.108196
TMEM35B	NC_000001.11	chromosome 1	gene	34981380	34985347	-	100506144	Dbxref=GeneID:100506144,HGNC:HGNC:40021	TMEM35B	transmembrane protein 35B	NP_001182085.1	154	transmembrane protein 35B precursor	13.9618	10.7276	14.7702	20.8304	15.4147	28.4578	18.2345	20.337	19.9859	15.716	19.2447	12.9017	19.7346	19.3638	19.9304	21.0574	19.7257	19.2968	17.8415	14.738	16.8505	22.2509	17.9448	18.1703
ZMYM6	NC_000001.11	chromosome 1	gene	34986165	35031945	-	9204	Dbxref=GeneID:9204,HGNC:HGNC:13050,MIM:613567	ZMYM6	zinc finger MYM-type containing 6	NP_009098.3	1325	zinc finger MYM-type protein 6	3.48389	5.67562	4.93183	2.99021	4.74256	5.95749	5.92408	5.66824	5.08385	4.68599	5.24776	5.00956	1.33092	1.34473	2.23543	1.89681	2.01363	1.99925	2.27289	2.60597	2.44795	2.56386	1.98747	2.32315
RPL12P45	NC_000001.11		pseudogene	35053471	35059268	+	100419477	Dbxref=GeneID:100419477,HGNC:HGNC:51937	RPL12P45	ribosomal protein L12 pseudogene 45				0.0101428	0	0	0	0.0159762	0	0	0	0	0	0	0	0	0	0	0	0	0	0	0	0	0	0	0
ZMYM1	NC_000001.11	chromosome 1	gene	35059786	35116458	+	79830	Dbxref=GeneID:79830,HGNC:HGNC:26253	ZMYM1	zinc finger MYM-type containing 1	XP_024305591.1	1172	zinc finger MYM-type protein 1 isoform X3	6.58149	12.4296	10.8557	3.43578	7.1554	5.37844	9.22206	9.4819	7.70177	4.85207	5.42617	6.62033	1.75638	1.6132	2.87301	2.02601	2.04059	1.83399	1.46542	1.85286	1.56632	1.27571	1.61338	1.72898
EFCAB14P1	NC_000001.11		pseudogene	35121822	35122490	+	106479047	Dbxref=GeneID:106479047,HGNC:HGNC:44648	EFCAB14P1	EF-hand calcium binding domain 14 pseudogene 1				0.242529	0.157002	0.122559	0.134903	0	0	0	0	0.130342	0.143192	0.143654	0.162029	0	0	0.414677	0.246158	0.251986	0	0	0.126821	0	0.124197	0	0
LOC105378644	NC_000001.11		gene	35141455	35146825	-	105378644	Dbxref=GeneID:105378644	LOC105378644	gbkey=Gene				0.106354	0	0	0.0591579	0	0	0	0.0842857	0	0	0.0314978	0.0355266	0	0	0	0	0	0	0	0	0	0	0	0
SFPQ	NC_000001.11	chromosome 1	gene	35176380	35193174	-	6421	Dbxref=GeneID:6421,HGNC:HGNC:10774,MIM:605199	SFPQ	splicing factor proline and glutamine rich	XP_005271172.1	669	splicing factor, proline- and glutamine-rich isoform X3	174.86	148.048	146.167	159.742	164.537	137.527	112.658	116.432	128.552	153.568	142.048	129.282	150.354	156.161	160.558	194.032	187.31	187.845	135.437	160.286	152.756	186.452	184.543	175.873
ZMYM4	NC_000001.11	chromosome 1	gene	35268694	35422058	+	9202	Dbxref=GeneID:9202,HGNC:HGNC:13055,MIM:613568	ZMYM4	zinc finger MYM-type containing 4	NP_001362582.1	1551	zinc finger MYM-type protein 4 isoform 4	14.0167	20.5648	21.6395	13.4483	19.8617	20.1318	16.4875	17.2714	16.0457	15.7696	13.732	15.8198	12.0205	9.70422	14.3595	13.436	13.1565	12.7013	15.1366	14.9034	17.0806	14.4252	15.2685	16.6581
RN7SL503P	NC_000001.11		pseudogene	35292196	35292498	-	106481060	Dbxref=GeneID:106481060,HGNC:HGNC:46519	RN7SL503P	RNA%2C 7SL%2C cytoplasmic 503%2C pseudogene				0	0	0	0	0	0	0	0	0	0	0	0	0	0	0	0	0	0	0	0	0	0	0	0
RPL5P4	NC_000001.11		pseudogene	35350652	35351666	+	643343	Dbxref=GeneID:643343,HGNC:HGNC:36095	RPL5P4	ribosomal protein L5 pseudogene 4				0.139459	0.361118	0.281895	0.155144	0	0	0.0674351	0.147362	0.149899	0.411692	0.247812	0.27951	0.135205	0.12505	0.0794825	0.141546	0.144897	0.0805628	0.225221	0.145849	0.169104	0.0714157	0.070253	0.224079
ZMYM4-AS1	NC_000001.11		gene	35358822	35366077	-	100861513	Dbxref=GeneID:100861513,HGNC:HGNC:40624	ZMYM4-AS1	ZMYM4 antisense RNA 1				0	1.13999e-224	0	0	6.08886e-317	1.71371e-219	1.04107e-301	0	2.43156e-281	0	5.24212e-162	5.60985e-317	3.54031e-317	1.21846e-275	0	3.6966e-317	0.943487	0	2.58778e-170	5.87577e-275	3.67412e-278	3.09052e-249	0	0
RNY5P1	NC_000001.11		pseudogene	35427810	35427892	-	100379666	Dbxref=GeneID:100379666,HGNC:HGNC:34082	RNY5P1	RNY5 pseudogene 1				0	0	0	0	0	0	0	0	0	0	0	0	0	0	0	0	0	0	0	0	0	0	0	0
KIAA0319L	NC_000001.11	chromosome 1	gene	35433490	35557603	-	79932	Dbxref=GeneID:79932,HGNC:HGNC:30071,MIM:613535	KIAA0319L	KIAA0319 like	NP_079150.3	1049	dyslexia-associated protein KIAA0319-like protein	20.506	18.7106	16.1315	22.0103	18.252	19.4555	17.6331	16.8528	17.0743	19.2536	17.861	17.9819	11.0651	9.84111	10.1967	11.3704	9.68404	9.416	8.90426	7.90632	9.55762	7.59244	10.6011	9.69306
LOC100419802	NC_000001.11		pseudogene	35510077	35511341	+	100419802	Dbxref=GeneID:100419802	LOC100419802	zinc finger protein 485 pseudogene				0	0	0	0	0	0	0	0	0	0	0	0	0	0	0	0	0	0	0	0	0	0	0	0
NCDN	NC_000001.11	chromosome 1	gene	35557799	35566779	+	23154	Dbxref=GeneID:23154,HGNC:HGNC:17597,MIM:608458	NCDN	neurochondrin	NP_055099.1	729	neurochondrin isoform 1	11.1396	9.78496	8.25575	11.8636	8.15568	6.65906	13.1855	13.8856	12.1961	10.657	10.1379	10.6364	10.61	11.9959	11.1467	12.8182	13.1725	13.4513	10.7778	12.0122	12.3037	11.7684	12.3178	11.5947
TFAP2E	NC_000001.11	chromosome 1	gene	35568739	35595591	+	339488	Dbxref=GeneID:339488,HGNC:HGNC:30774,MIM:614428	TFAP2E	transcription factor AP-2 epsilon	NP_848643.2	442	transcription factor AP-2-epsilon	1.31346	1.18689	0.998471	1.43525	2.05465	0.512927	0.722106	0.704159	0.560678	1.69068	1.1184	2.02799	0.323129	0.497971	0.60841	0.310156	0.375047	0.288782	0.622432	0.639048	0.913811	0.43324	0.307902	0.403271
TFAP2E-AS1	NC_000001.11		gene	35569807	35578858	-	105378645	Dbxref=GeneID:105378645,HGNC:HGNC:41274	TFAP2E-AS1	gbkey=Gene				0.0634964	0.0822093	0	0.105957	0.217495	0	0.122814	0.0335472	0	0.467762	0.15044	0.424207	0.123119	0	0.0361888	0	0.0989586	0.0733613	0.0341813	0.0664059	0.0769937	0.0325159	0.0319865	0
PSMB2	NC_000001.11	chromosome 1	gene	35599541	35641526	-	5690	Dbxref=GeneID:5690,HGNC:HGNC:9539,MIM:602175	PSMB2	proteasome 20S subunit beta 2	NP_001186708.1	176	proteasome subunit beta type-2 isoform 2	34.5384	31.5473	33.6501	57.096	45.5917	73.157	30.2174	34.4216	39.8242	40.7792	51.771	37.7235	57.2544	55.1949	41.4511	46.357	53.9486	56.9802	46.1543	50.9798	38.3074	64.3623	43.6265	40.9536
LOC105378646	NC_000001.11		gene	35665308	35685483	+	105378646	Dbxref=GeneID:105378646	LOC105378646	gbkey=Gene				0	0	0	0	0	0	0	0	0	0	0	0	0	0	0	0	0	0	0	0	0	0	0	0
C1orf216	NC_000001.11	chromosome 1	gene	35713877	35718884	-	127703	Dbxref=GeneID:127703,HGNC:HGNC:26800	C1orf216	chromosome 1 open reading frame 216	NP_001335620.1	229	UPF0500 protein C1orf216	6.71595	5.45521	5.09321	3.94188	3.4213	1.5527	7.52588	7.89392	8.30194	4.89548	4.00469	3.75418	7.02968	7.61975	5.22409	5.56057	5.5109	6.26296	6.91175	5.23151	6.18286	4.75148	3.73475	4.21945
CLSPN	NC_000001.11	chromosome 1	gene	35720213	35769978	-	63967	Dbxref=GeneID:63967,HGNC:HGNC:19715,MIM:605434	CLSPN	claspin	NP_001317419.1	1332	claspin isoform 3	10.3544	11.178	11.6746	5.7184	6.77398	4.93031	4.62316	5.43949	6.46588	6.12042	5.05529	4.34425	10.5411	10.4746	7.73884	7.68966	10.288	9.80045	5.22231	8.83545	4.8593	7.34881	5.02855	4.29087
AGO4	NC_000001.11	chromosome 1	gene	35807630	35857890	+	192670	Dbxref=GeneID:192670,HGNC:HGNC:18424,MIM:607356	AGO4	argonaute RISC component 4	NP_060099.2	861	protein argonaute-4	1.63822	2.35638	2.09392	1.61626	1.22207	1.48369	3.36845	2.61546	2.72007	1.49814	1.53024	1.77018	2.55368	2.89784	2.45578	2.02942	1.7201	2.17421	4.26217	3.19589	3.4594	3.50254	2.84617	3.91279
AGO1	NC_000001.11	chromosome 1	gene	35869761	35930532	+	26523	Dbxref=GeneID:26523,HGNC:HGNC:3262,MIM:606228	AGO1	argonaute RISC component 1	NP_001304051.1	891	protein argonaute-1 isoform 1x	4.27727	4.47364	3.63682	2.90357	2.44761	2.59491	4.36897	4.39241	4.44796	3.27306	2.84154	3.20797	5.49604	5.40823	5.22521	4.77162	4.5754	4.49952	5.45449	5.28132	4.74587	3.1344	3.31929	3.04484
AGO3	NC_000001.11	chromosome 1	gene	35925683	36072500	+	192669	Dbxref=GeneID:192669,HGNC:HGNC:18421,MIM:607355	AGO3	argonaute RISC catalytic component 3	XP_016856012.1	860	protein argonaute-3 isoform X1	5.45675	4.64898	5.07603	1.66209	3.31105	1.60542	4.11237	4.42028	3.97865	4.17587	2.79433	3.27584	3.38015	3.32142	3.54194	3.57662	4.13875	4.22208	5.54981	4.41023	4.98493	4.62705	5.72775	6.29671
LOC105378647	NC_000001.11		gene	36013298	36023329	-	105378647	Dbxref=GeneID:105378647	LOC105378647	gbkey=Gene				0	0	0	0	0	0	0	0	0	0	0	0	0	0	0	0	0	0	0	0	0	0	0	0
LOC100128093	NC_000001.11		pseudogene	36080320	36081334	-	100128093	Dbxref=GeneID:100128093	LOC100128093	magnesium transporter 1 pseudogene				0	0	0	0.155144	0	0.203446	0.0674351	0	0.149899	0.0823384	0	0	0	0	0	0.0707729	0	0	0.0750735	0.145849	0	0	0.140506	0
TEKT2	NC_000001.11	chromosome 1	gene	36084094	36088275	+	27285	Dbxref=GeneID:27285,HGNC:HGNC:11725,MIM:608953	TEKT2	tektin 2	XP_016856544.1	430	tektin-2 isoform X1	0.399056	0.570153	0.985975	0.443875	0.558711	0.25496	1.54118	1.64002	1.09626	0.523526	0.525123	1.00702	0.214906	0.238529	0.202529	0.044921	0.138157	0.204869	0.112901	0.0926828	0	0.227028	0.0892872	0.129095
ADPRS	NC_000001.11	chromosome 1	gene	36088885	36093932	+	54936	Dbxref=GeneID:54936,HGNC:HGNC:21304,MIM:610624	ADPRS	ADP-ribosylserine hydrolase	NP_060295.1	363	ADP-ribose glycohydrolase ARH3	28.3955	25.1803	26.2329	38.6773	37.3429	41.7159	21.9569	20.9201	21.9125	33.1646	38.1332	27.4122	26.9979	27.8368	27.3294	36.4063	34.4953	35.8839	23.1075	27.2171	31.614	40.705	37.1578	33.766
COL8A2	NC_000001.11	chromosome 1	gene	36095239	36126207	-	1296	Dbxref=GeneID:1296,HGNC:HGNC:2216,MIM:120252	COL8A2	collagen type VIII alpha 2 chain	XP_005270534.1	780	collagen alpha-2(VIII) chain isoform X1	0.0919187	0.115149	0.132715	0.29217	0.191428	0.172407	0.196605	0.228241	0.127029	0.108544	0.171116	0.220701	2.14403	2.05316	2.25931	1.07061	1.0297	1.18905	2.1794	1.76743	1.895	1.14376	1.04989	0.859329
TRAPPC3	NC_000001.11	chromosome 1	gene	36136572	36156053	-	27095	Dbxref=GeneID:27095,HGNC:HGNC:19942,MIM:610955	TRAPPC3	trafficking protein particle complex subunit 3	NP_001257826.1	114	trafficking protein particle complex subunit 3 isoform 4	47.1362	42.3905	47.6373	55.5523	54.9854	67.1702	39.8519	42.2081	43.3672	51.2334	57.7744	52.1768	84.8721	79.4593	74.5817	82.1053	79.9114	80.7137	74.2255	73.4894	69.3964	88.0925	86.935	80.2639
MAP7D1	NC_000001.11	chromosome 1	gene	36156160	36180849	+	55700	Dbxref=GeneID:55700,HGNC:HGNC:25514	MAP7D1	MAP7 domain containing 1	NP_060537.3	841	MAP7 domain-containing protein 1 isoform 1	34.3025	32.1419	25.6113	44.2205	35.8987	28.2682	39.7713	46.1447	50.8645	44.0901	50.5015	48.0544	95.8115	97.8399	80.4113	94.991	96.3438	99.5631	106.735	114.356	110.043	114.495	122.937	110.18
RN7SL131P	NC_000001.11		pseudogene	36191915	36192170	+	106480957	Dbxref=GeneID:106480957,HGNC:HGNC:46147	RN7SL131P	RNA%2C 7SL%2C cytoplasmic 131%2C pseudogene				0	0	0	0	0	0	0	0	0	0	1.01588	0	0	0	0	0	0	0	0	0	0	0	0	0
THRAP3	NC_000001.11	chromosome 1	gene	36224429	36305357	+	9967	Dbxref=GeneID:9967,HGNC:HGNC:22964,MIM:603809	THRAP3	thyroid hormone receptor associated protein 3	NP_001308400.1	955	thyroid hormone receptor-associated protein 3 isoform 1	39.6168	41.9452	37.3691	27.105	25.821	25.5697	30.2151	30.3722	34.2233	24.4907	22.1863	19.8817	29.3383	34.6869	25.2106	26.0086	34.6931	34.9761	32.7702	37.9285	29.742	27.261	27.8136	34.4457
UBE2V2P4	NC_000001.11		pseudogene	36241898	36242156	-	106480802	Dbxref=GeneID:106480802,HGNC:HGNC:44892	UBE2V2P4	ubiquitin conjugating enzyme E2 V2 pseudogene 4				0	0	0	0	0	0	0	0	0	0	0	0	0	0	0	0	0	0	0	0	0	0	0	0
SH3D21	NC_000001.11	chromosome 1	gene	36306348	36329221	+	79729	Dbxref=GeneID:79729,HGNC:HGNC:26236	SH3D21	SH3 domain containing 21	XP_016857829.1	806	SH3 domain-containing protein 21 isoform X1	3.90869	2.58021	3.03576	1.18512	1.99675	0.983354	3.01087	3.99499	3.3671	3.07717	2.17394	1.98294	12.2216	14.8213	10.4515	9.37057	11.4419	10.8891	13.5793	12.7188	14.182	10.0573	10.4615	12.7672
EVA1B	NC_000001.11	chromosome 1	gene	36322030	36324154	-	55194	Dbxref=GeneID:55194,HGNC:HGNC:25558	EVA1B	eva-1 homolog B	NP_001291691.1	165	protein eva-1 homolog B	18.5652	11.7427	14.7319	16.4364	12.8073	21.0168	19.8769	17.2077	21.0447	18.0396	18.854	14.0624	52.8562	52.2744	54.3991	52.8763	42.7046	42.6714	50.9329	40.507	52.6333	46.5307	52.1568	51.3125
STK40	NC_000001.11	chromosome 1	gene	36339628	36385924	-	83931	Dbxref=GeneID:83931,HGNC:HGNC:21373,MIM:609437	STK40	serine/threonine kinase 40	NP_114406.1	435	serine/threonine-protein kinase 40 isoform 2	19.0056	18.3656	15.5237	17.9156	21.328	13.9916	25.4733	20.0362	20.1612	30.3326	27.5918	32.0611	32.7371	31.8065	33.8603	44.905	36.043	37.5683	77.4729	69.6714	86.1063	81.2011	99.4069	98.1108
LSM10	NC_000001.11	chromosome 1	gene	36393436	36397908	-	84967	Dbxref=GeneID:84967,HGNC:HGNC:17562,MIM:617909	LSM10	LSM10%2C U7 small nuclear RNA associated	NP_116270.1	123	U7 snRNA-associated Sm-like protein LSm10	39.2736	34.9022	36.6461	27.6899	30.7948	36.8134	38.2312	37.5858	35.7334	33.4593	36.8323	32.107	58.9505	54.2136	49.0864	36.8892	39.7312	42.2905	41.078	33.8674	33.8367	37.9299	36.1843	31.3673
RNU4-27P	NC_000001.11		pseudogene	36402721	36402859	-	106481180	Dbxref=GeneID:106481180,HGNC:HGNC:46963	RNU4-27P	RNA%2C U4 small nuclear 27%2C pseudogene				0	0	0	0	0	0	0	0	0	0	0	0	0	0	0	0	0	0	0	0	0	0	0	0
OSCP1	NC_000001.11	chromosome 1	gene	36417906	36450485	-	127700	Dbxref=GeneID:127700,HGNC:HGNC:29971,MIM:608854	OSCP1	organic solute carrier partner 1	NP_659484.4	379	protein OSCP1 isoform 1	4.55304	4.32007	5.45966	6.62344	6.84731	6.41425	6.94444	5.14246	4.85987	5.3843	6.53915	6.83556	4.27082	5.47808	4.51171	4.84485	3.44695	4.01633	2.92411	4.9564	4.14108	4.65035	6.03816	4.60234
SNORA63C	NC_000001.11		gene	36418448	36418578	-	109616970	Dbxref=GeneID:109616970,HGNC:HGNC:52210	SNORA63C	small nucleolar RNA%2C H/ACA box 63C				0	0	0	0	0	0	0	0	0	0	0	0	7.43099	6.87282	0	7.77947	0	0	0	0	0	0	0	8.21036
LOC107984940	NC_000001.11		gene	36435865	36449567	+	107984940	Dbxref=GeneID:107984940	LOC107984940	gbkey=Gene				0	0	0	0	0	0	0	0	0	0	0	0	0	0.383889	0	0	0	0	0	0	0	0	0	0
MRPS15	NC_000001.11	chromosome 1	gene	36455718	36464384	-	64960	Dbxref=GeneID:64960,HGNC:HGNC:14504,MIM:611979	MRPS15	mitochondrial ribosomal protein S15	NP_112570.2	257	28S ribosomal protein S15, mitochondrial	56.0042	53.3557	63.4672	106.553	73.8284	126.404	67.1542	57.5029	62.2247	77.8957	87.8037	78.6629	123.007	125.544	125.524	136.513	123.277	128.8	108.891	113.115	114.585	160.403	150.111	142.457
CSF3R	NC_000001.11	chromosome 1	gene	36466043	36483314	-	1441	Dbxref=GeneID:1441,HGNC:HGNC:2439,MIM:138971	CSF3R	colony stimulating factor 3 receptor	NP_758519.1	783	granulocyte colony-stimulating factor receptor isoform d precursor	0	0	0.0480698	0	0.0749165	0	0	0	0	0	0	0.035792	0.0461115	0.0720634	0.0610717	0	0	0.0274751	0	0.0840485	0.0649668	0.0243555	0	0.0286954
FTLP18	NC_000001.11		pseudogene	36630335	36630812	+	100462786	Dbxref=GeneID:100462786,HGNC:HGNC:37968	FTLP18	ferritin light chain pseudogene 18				0	0	0	0	0	0	0	0	0	0	0	0	0	0	0	0	0	0	0	0	0	0	0	0
LOC107984941	NC_000001.11		gene	36676715	36702321	-	107984941	Dbxref=GeneID:107984941	LOC107984941	gbkey=Gene				0	0	0	0	0	0	0	0	0	0	0	0	0	0	0	0	0	0	0	0	0	0	0	0
LOC105378648	NC_000001.11		gene	36686708	36694967	-	105378648	Dbxref=GeneID:105378648	LOC105378648	gbkey=Gene				0	0	0	0	0	0	0	0	0	0	0	0	0	0	0	0	0	0	0	0	0	0	0	0
GRIK3	NC_000001.11	chromosome 1	gene	36795527	37034515	-	2899	Dbxref=GeneID:2899,HGNC:HGNC:4581,MIM:138243	GRIK3	glutamate ionotropic receptor kainate type subunit 3	NP_000822.2	919	glutamate receptor ionotropic, kainate 3 precursor	0	0.0158235	0	0	0	0.0178293	0	0.00645713	0	0	0.00723914	0	0	0	0	0	0	0	0	0	0	0	0	0
MIR4255	NC_000001.11		gene	37161563	37161634	+	100422898	Dbxref=GeneID:100422898,HGNC:HGNC:38187,miRBase:MI0015863	MIR4255	microRNA 4255				0	0	0	0	0	0	0	0	0	0	0	0	0	0	0	0	0	0	0	0	0	0	0	0
RNU6-636P	NC_000001.11		pseudogene	37203610	37203716	+	106480597	Dbxref=GeneID:106480597,HGNC:HGNC:47599	RNU6-636P	RNA%2C U6 small nuclear 636%2C pseudogene				0	0	0	0	0	0	0	0	0	0	0	0	0	0	0	0	0	0	0	0	0	0	0	0
RNA5SP43	NC_000001.11		pseudogene	37264677	37264786	-	100873282	Dbxref=GeneID:100873282,HGNC:HGNC:42819	RNA5SP43	RNA%2C 5S ribosomal pseudogene 43				0	0	0	0	0	0	0	0	0	0	0	0	0	0	0	0	0	0	0	0	0	0	0	0
RPS29P6	NC_000001.11		pseudogene	37330852	37330979	+	100270903	Dbxref=GeneID:100270903,HGNC:HGNC:35718	RPS29P6	ribosomal protein S29 pseudogene 6				0	0	0	0	0	0	0	0	0	0	0	0	0	0	0	0	0	0	0	0	0	0	0	0
LOC107984942	NC_000001.11		gene	37350616	37373807	-	107984942	Dbxref=GeneID:107984942	LOC107984942	gbkey=Gene				0	0.0309851	0	0	0	0	0	0	0	0	0	0	0	0	0	0	0	0	0	0	0	0	0	0
ZC3H12A-DT	NC_000001.11		gene	37454879	37474443	-	728431	Dbxref=GeneID:728431,HGNC:HGNC:49453	ZC3H12A-DT	ZC3H12A divergent transcript				0.833396	0.839226	0.982671	0.257535	0.656351	0.675431	0.35821	0.587081	0.497657	0.601391	0.383939	0.30932	7.27178	5.89525	6.4914	8.2237	5.86883	5.13532	9.47114	7.21477	10.2739	4.88419	7.74346	6.79456
ZC3H12A	NC_000001.11	chromosome 1	gene	37474518	37484377	+	80149	Dbxref=GeneID:80149,HGNC:HGNC:26259,MIM:610562	ZC3H12A	zinc finger CCCH-type containing 12A	NP_001310479.1	599	endoribonuclease ZC3H12A isoform a	5.74499	4.13697	3.86369	3.91444	4.31406	3.35185	3.2626	3.52415	4.00465	5.47292	5.8273	4.73676	5.13779	6.63309	9.11289	12.4115	7.80948	6.63636	31.6217	43.6492	44.1495	16.3341	25.8212	32.0334
MEAF6	NC_000001.11	chromosome 1	gene	37489993	37514766	-	64769	Dbxref=GeneID:64769,HGNC:HGNC:25674,MIM:611001	MEAF6	MYST/Esa1 associated factor 6	NP_001257805.1	192	chromatin modification-related protein MEAF6 isoform 3	8.36886	9.04495	8.57873	6.17149	5.72796	6.23166	9.08955	8.79109	7.90558	6.34703	5.86872	5.97536	16.9239	15.6784	16.7201	19.4536	17.4696	17.5658	18.0767	18.481	18.7292	17.2296	19.9451	18.7883
LOC105378649	NC_000001.11		gene	37531437	37540213	+	105378649	Dbxref=GeneID:105378649	LOC105378649	gbkey=Gene				0.204096	0	0	0.227051	0.642945	0	0	0	0.219375	0.241002	0.241779	0	0	0	0	0	0.0987756	0.235803	0.102354	0	0	0	0	0.437247
SNIP1	NC_000001.11	chromosome 1	gene	37534449	37554293	-	79753	Dbxref=GeneID:79753,HGNC:HGNC:30587,MIM:608241	SNIP1	Smad nuclear interacting protein 1	NP_078976.2	396	smad nuclear-interacting protein 1	9.89833	8.76314	9.18677	13.1588	10.8049	12.4042	4.79262	4.892	5.90138	10.5948	9.53214	8.64293	8.15505	8.57156	7.52187	10.3244	9.93202	10.2609	8.52274	9.68359	8.42857	12.3816	11.0106	10.4213
FTH1P1	NC_000001.11		pseudogene	37544563	37545458	+	2496	Dbxref=GeneID:2496,HGNC:HGNC:3979	FTH1P1	ferritin heavy chain 1 pseudogene 1				0.244998	0	0	0.272553	0.385903	0	0.157958	0	0.263339	0.192867	0.483723	0	0.237525	0.219684	0.279266	0.165776	0.254552	0.0943539	0.439625	0.170816	0.198052	0	0.575954	0.174958
RPS27P9	NC_000001.11		pseudogene	37556214	37556553	+	100131572	Dbxref=GeneID:100131572,HGNC:HGNC:36964	RPS27P9	ribosomal protein S27 pseudogene 9				0	0.52403	0.818133	1.35081	0.637528	0.590455	0	0.427683	0.435046	0	0	0.540808	0.784803	0	0	0	0.42053	0	0	0.423294	0.490784	1.65814	0	0.433557
DNALI1	NC_000001.11	chromosome 1	gene	37556940	37566857	+	7802	Dbxref=GeneID:7802,HGNC:HGNC:14353,MIM:602135	DNALI1	dynein axonemal light intermediate chain 1	NP_003453.3	258	axonemal dynein light intermediate polypeptide 1	2.01152	1.18104	1.08741	1.04082	1.06842	1.60372	1.99057	1.4582	1.43302	1.5743	1.41313	1.46887	7.8687	8.55702	9.70472	7.00324	5.85676	5.81009	7.0007	7.99894	8.56525	6.1805	6.8811	8.16783
GNL2	NC_000001.11	chromosome 1	gene	37566816	37595937	-	29889	Dbxref=GeneID:29889,HGNC:HGNC:29925,MIM:609365	GNL2	G protein nucleolar 2	NP_037417.1	731	nucleolar GTP-binding protein 2 isoform 1	32.6891	36.7138	45.3132	32.2515	41.0007	47.8327	38.9071	36.6468	39.7951	28.971	29.9521	30.632	41.9505	42.3508	42.844	50.5863	50.1406	52.2457	54.6184	60.9626	54.0456	56.6857	52.5002	52.1478
RSPO1	NC_000001.11	chromosome 1	gene	37611350	37634906	-	284654	Dbxref=GeneID:284654,HGNC:HGNC:21679,MIM:609595	RSPO1	R-spondin 1	NP_001229838.1	236	R-spondin-1 isoform 2	0.0963357	0.311821	0.24041	0.107168	0.227613	0.105399	0.163039	0.120498	0.155322	0.113753	0.0570575	0.182784	0.0233457	0.0431881	0.0259928	0.0733301	0.0250192	0.0834765	0.122771	0.0755596	0.110617	0.0986629	0.114888	0.146579
C1orf109	NC_000001.11	chromosome 1	gene	37681570	37692336	-	54955	Dbxref=GeneID:54955,HGNC:HGNC:26039,MIM:614799	C1orf109	chromosome 1 open reading frame 109	NP_001337685.1	280	uncharacterized protein C1orf109 isoform 5	13.2486	12.5872	11.8846	10.6199	14.7237	12.1325	13.5645	10.6729	11.8032	14.6064	12.046	17.4575	20.2018	19.7501	18.662	21.529	17.9989	18.2444	19.1579	20.8638	23.4525	23.0621	23.8589	24.8285
CDCA8	NC_000001.11	chromosome 1	gene	37692516	37709719	+	55143	Dbxref=GeneID:55143,HGNC:HGNC:14629,MIM:609977	CDCA8	cell division cycle associated 8	NP_001243804.1	280	borealin	40.3774	39.1466	29.7951	36.5699	31.6864	19.4459	17.1238	18.4975	17.8557	29.0185	21.352	26.4758	32.7243	25.3151	24.7791	20.5326	16.7118	16.9961	11.0411	14.5237	13.0648	11.0482	15.623	14.1816
EPHA10	NC_000001.11	chromosome 1	gene	37713888	37765120	-	284656	Dbxref=GeneID:284656,HGNC:HGNC:19987,MIM:611123	EPHA10	EPH receptor A10	XP_016856569.1	617	ephrin type-A receptor 10 isoform X1	1.32082	0.856418	0.865191	0.319755	0.186431	0.491921	0.628572	0.618425	0.77811	0.565317	0.58125	0.63108	3.4936	4.28557	2.56355	1.91135	2.68578	2.94917	4.34867	3.34696	2.88803	3.1376	2.11575	2.91988
LOC105378650	NC_000001.11		gene	37765729	37767316	-	105378650	Dbxref=GeneID:105378650	LOC105378650	gbkey=Gene				0	0	0	0	0	0	0	0	0	0	0	0	0	0	0	0	0	0	0	0	0	0	0	0
ACTN4P2	NC_000001.11		pseudogene	37776637	37779538	+	391026	Dbxref=GeneID:391026,HGNC:HGNC:44032	ACTN4P2	gbkey=Gene				0	0	0	0	0	0	0	0	0	0	0	0	0	0	0	0	0	0.0353559	0	0	0	0	0	0
LOC100129497	NC_000001.11		pseudogene	37782016	37782900	-	100129497	Dbxref=GeneID:100129497	LOC100129497	valosin containing protein lysine methyltransferase pseudogene				0	0	0.0838647	0	0	0	0	0	0	0	0	0	0	0	0	0	0	0	0	0	0	0	0	0
MANEAL	NC_000001.11	chromosome 1	gene	37793816	37801133	+	149175	Dbxref=GeneID:149175,HGNC:HGNC:26452	MANEAL	mannosidase endo-alpha like	NP_001106954.1	457	glycoprotein endo-alpha-1,2-mannosidase-like protein isoform 3 precursor	4.65337	3.73497	3.57566	3.02344	1.42719	1.26396	4.98056	5.58325	5.85207	1.85135	1.78962	1.75383	27.7323	26.7852	15.4422	6.96096	12.1909	13.7801	13.334	12.0033	7.73633	9.13803	5.48269	3.57532
YRDC	NC_000001.11	chromosome 1	gene	37802945	37808208	-	79693	Dbxref=GeneID:79693,HGNC:HGNC:28905,MIM:612276	YRDC	yrdC N6-threonylcarbamoyltransferase domain containing	NP_078916.3	279	yrdC domain-containing protein, mitochondrial precursor	15.2191	14.55	11.779	46.6005	29.1582	36.9181	19.1015	17.9077	17.9855	25.7711	26.3138	30.4393	32.7329	40.5842	32.1473	32.8315	51.3066	56.4987	58.38	66.0033	52.0279	69.6896	60.611	58.3834
C1orf122	NC_000001.11	chromosome 1	gene	37807790	37809454	+	127687	Dbxref=GeneID:127687,HGNC:HGNC:24789	C1orf122	chromosome 1 open reading frame 122	NP_940848.2	110	uncharacterized protein C1orf122 isoform 1	72.8931	72.1427	51.9711	126.454	95.5416	133.352	92.1312	94.8526	103.206	90.9135	79.827	93.727	202.912	212.992	145.604	85.4987	161.4	181.062	223.877	208.58	146.551	252.807	167.58	136.714
MTF1	NC_000001.11	chromosome 1	gene	37809570	37859614	-	4520	Dbxref=GeneID:4520,HGNC:HGNC:7428,MIM:600172	MTF1	metal regulatory transcription factor 1	NP_005946.2	753	metal regulatory transcription factor 1	7.75621	7.31552	6.67277	7.73589	8.70137	6.51502	4.37878	5.35471	4.82393	8.78229	7.83928	6.97406	9.58235	8.88514	9.77186	10.4274	11.2182	11.208	12.1737	10.2287	12.0747	13.6618	14.3625	13.7512
RPS2P13	NC_000001.11		pseudogene	37840845	37841680	+	100270826	Dbxref=GeneID:100270826,HGNC:HGNC:36021	RPS2P13	ribosomal protein S2 pseudogene 13				0	0	0	0.0994332	0	0.391172	0	0	0	0.105543	0.423535	0	0	0	0	0	0	0	0	0	0	0	0	0
INPP5B	NC_000001.11	chromosome 1	gene	37860697	37947095	-	3633	Dbxref=GeneID:3633,HGNC:HGNC:6077,MIM:147264	INPP5B	inositol polyphosphate-5-phosphatase B	NP_001352751.1	891	type II inositol 1,4,5-trisphosphate 5-phosphatase isoform 5	7.46819	7.3744	6.12893	4.28515	4.19522	2.17198	5.75608	5.38545	4.61514	4.67066	3.29856	4.94934	6.32327	6.83301	4.2422	5.2045	5.99949	6.52975	4.63922	5.16259	3.91207	5.78966	4.61433	5.36616
RNU6-584P	NC_000001.11		pseudogene	37885023	37885117	+	106479825	Dbxref=GeneID:106479825,HGNC:HGNC:47547	RNU6-584P	RNA%2C U6 small nuclear 584%2C pseudogene				0	0	0	0	0	0	0	0	0	0	0	0	0	0	0	0	0	0	0	0	0	0	0	0
LOC105378651	NC_000001.11		gene	37931969	37945749	+	105378651	Dbxref=GeneID:105378651	LOC105378651	gbkey=Gene				0.0558681	0	0.0564643	0.124303	0.153077	0	0.0571991	0	0	0	0	0.0746489	0	0	0	0	0.201948	0	0	0	0	0	0	0
SF3A3	NC_000001.11	chromosome 1	gene	37956975	37990022	-	10946	Dbxref=GeneID:10946,HGNC:HGNC:10767,MIM:605596	SF3A3	splicing factor 3a subunit 3	NP_001307759.1	448	splicing factor 3A subunit 3 isoform 2	43.7919	43.335	46.7146	61.3847	57.9656	74.9887	40.3264	35.2491	35.1209	50.9841	55.6441	54.4484	64.9392	59.4284	54.2358	57.5943	63.5197	60.7181	57.6974	53.4859	52.5262	66.9898	57.3491	58.778
RNU6-510P	NC_000001.11		pseudogene	37991462	37991534	+	106481342	Dbxref=GeneID:106481342,HGNC:HGNC:47473	RNU6-510P	RNA%2C U6 small nuclear 510%2C pseudogene				0	0	0	0	0	0	0	0	0	0	0	0	0	0	0	0	0	0	0	0	0	0	0	55.2849
FHL3	NC_000001.11	chromosome 1	gene	37996770	38005514	-	2275	Dbxref=GeneID:2275,HGNC:HGNC:3704,MIM:602790	FHL3	four and a half LIM domains 3	NP_004459.2	280	four and a half LIM domains protein 3 isoform 1	9.32201	9.48193	6.0087	3.2085	2.86781	2.50425	16.3755	12.5236	13.1689	6.03012	4.78777	5.61852	17.7295	18.7454	17.6076	18.797	14.6225	15.8688	30.0647	35.0455	34.7167	16.5928	24.0575	23.2027
UTP11	NC_000001.11	chromosome 1	gene	38012716	38024820	+	51118	Dbxref=GeneID:51118,HGNC:HGNC:24329,MIM:609440	UTP11	UTP11 small subunit processome component	NP_057121.2	253	probable U3 small nucleolar RNA-associated protein 11	41.4783	45.7199	48.8325	55.6113	59.9506	81.3618	39.9776	37.8944	40.1886	51.3415	53.3561	53.4501	66.5593	70.5446	66.3262	89.2467	93.9645	98.7266	80.8786	84.168	73.2761	113.774	90.115	91.596
POU3F1	NC_000001.11	chromosome 1	gene	38043829	38046793	-	5453	Dbxref=GeneID:5453,HGNC:HGNC:9214,MIM:602479	POU3F1	POU class 3 homeobox 1	NP_002690.3	451	POU domain, class 3, transcription factor 1	0.369687	0.292501	0.145301	0.205633	0.226452	0.209731	0.0198624	0.043404	0	0.315276	0.243303	0.246981	0.11947	0.110497	0.257519	0.250146	0.192051	0.450851	0.243234	0.236272	0.323751	0.904497	0.620771	0.858003
MIR3659HG	NC_000001.11		gene	38047134	38119530	+	105378653	Dbxref=GeneID:105378653,HGNC:HGNC:54306	MIR3659HG	MIR3659 host gene				0	0	0	0	0	0	0	0	0	0	0	0	0.0471162	0.132523	0	0.147307	0.153557	0.167772	0.156258	0	0.0589291	0.445855	0.14689	0.104116
LINC02786	NC_000001.11		gene	38129476	38141542	-	105378655	Dbxref=GeneID:105378655,HGNC:HGNC:54307	LINC02786	gbkey=Gene				0	0	0	0	0	0	0	0	0	0	0	0	0	0	0	0	0	0	0	0	0	0	0	0
LOC105378654	NC_000001.11		gene	38141654	38213550	+	105378654	Dbxref=GeneID:105378654	LOC105378654	gbkey=Gene				0	0	0	0	0	0	0	0	0	0	0	0	0	0	0.050867	0	0	0	0	0	0	0	0	0.01729
LINC01343	NC_000001.11		gene	38209034	38214767	-	339442	Dbxref=GeneID:339442,HGNC:HGNC:50553	LINC01343	long intergenic non-protein coding RNA 1343				0	0	0	0	0	0	0	0	0	0	0	0	0	0	0	0	0	0	0	0	0	0	0	0
LOC105378657	NC_000001.11		gene	38300266	38503478	-	105378657	Dbxref=GeneID:105378657	LOC105378657	gbkey=Gene				0	0	0	0	0	0	0	0	0	0	0	0	0	0	0	0	0	0	0	0	0	0	0	0
TUBB6P1	NC_000001.11		pseudogene	38383847	38384430	-	100418964	Dbxref=GeneID:100418964,HGNC:HGNC:42342	TUBB6P1	tubulin beta 6 class V pseudogene 1				0	0	0	0	0	0	0	0	0	0	0	0	0	0	0	0	0	0	0	0	0	0	0	0
RNU6-753P	NC_000001.11		pseudogene	38396659	38396765	+	106479899	Dbxref=GeneID:106479899,HGNC:HGNC:47716	RNU6-753P	RNA%2C U6 small nuclear 753%2C pseudogene				0	0	0	0	0	0	0	0	0	0	0	0	0	0	0	0	0	0	0	0	0	0	0	0
LOC107984943	NC_000001.11		gene	38427583	38442933	-	107984943	Dbxref=GeneID:107984943	LOC107984943	gbkey=Gene				0	0	0	0	0	0	0	0	0	0	0	0	0	0	0	0	0	0	0	0	0	0	0	0
LINC01685	NC_000001.11		gene	38475196	38476484	+	105378656	Dbxref=GeneID:105378656,HGNC:HGNC:52473	LINC01685	long intergenic non-protein coding RNA 1685				0	0	0	0	0	0	0	0	0	0	0	0	0	0	0	0	0	0	0	0	0	0	0	0
LOC105378658	NC_000001.11		gene	38518250	38532800	+	105378658	Dbxref=GeneID:105378658	LOC105378658	gbkey=Gene				0	0	0	0	0	0	0	0	0	0	0	0	0	0	0	0	0	0	0	0	0	0	0	0
LOC105378660	NC_000001.11		gene	38692876	38728641	-	105378660	Dbxref=GeneID:105378660	LOC105378660	gbkey=Gene				0	0	0	0	0	0	0	0	0	0	0	0	0	0	0	0	0	0	0	0	0	0	0	0
HSPA5P1	NC_000001.11		pseudogene	38708730	38711089	+	400750	Dbxref=GeneID:400750,HGNC:HGNC:54532	HSPA5P1	HSPA5 pseudogene 1				0.105172	0.204251	0.132868	0.0585003	0.0828296	0.191784	0.279706	0.166698	0.141306	0.186285	0.218034	0.281054	0.178437	0.0943052	0.179824	0	0	0.0911338	0.198157	0.137489	0.0956463	0.134644	0.0794712	0.168987
RRAGC	NC_000001.11	chromosome 1	gene	38838198	38859772	-	64121	Dbxref=GeneID:64121,HGNC:HGNC:19902,MIM:608267	RRAGC	Ras related GTP binding C	NP_001258780.1	365	ras-related GTP-binding protein C isoform 2	14.7871	15.7072	12.5157	11.6372	14.3858	11.654	10.2327	10.3444	9.59574	16.0558	14.2361	18.0756	13.537	13.8338	12.7066	14.1022	14.7214	15.1817	14.9352	16.1109	13.7946	21.7868	17.8268	16.0161
GJA9-MYCBP	NC_000001.11		gene	38862490	38881626	-	100527950	Dbxref=GeneID:100527950	GJA9-MYCBP	GJA9-MYCBP readthrough				0.113864	0.368298	2.24894e-05	2.07601e-05	0.105092	4.48142e-05	0.502938	0.284055	0.100504	0.334113	0.293742	3.40903e-05	0.0769835	0.069688	1.09541	0.561754	0.105511	0.0898832	0.00013101	0.265364	0.618064	2.80988e-05	0.289365	0.737737
MYCBP	NC_000001.11	chromosome 1	gene	38862490	38873378	-	26292	Dbxref=GeneID:26292,HGNC:HGNC:7554,MIM:606535	MYCBP	MYC binding protein	NP_036465.2	103	C-Myc-binding protein	15.1766	14.8912	18.4757	18.6314	17.3395	25.8487	13.1083	15.7707	14.3394	15.9165	16.115	15.918	23.4375	22.1972	19.5967	20.3456	23.2998	23.9696	17.8005	15.1765	14.7376	22.2582	17.6383	16.7628
LOC105378663	NC_000001.11		gene	38873401	38876226	+	105378663	Dbxref=GeneID:105378663	LOC105378663	uncharacterized LOC105378663				0.461415	0.177132	0.12176	0.239084	0.23277	0.267597	0.0641358	0	0.554598	0.161802	0.214081	0.574318	0.94491	0.934121	1.15847	0	0.11712	0.469292	0.170428	0.695202	1.10024	0.66033	0.216527	0.834264
GJA9	NC_000001.11	chromosome 1	gene	38874069	38881587	-	81025	Dbxref=GeneID:81025,HGNC:HGNC:19155,MIM:611923	GJA9	gap junction protein alpha 9	NP_110399.2	515	gap junction alpha-9 protein precursor	2.77869e-60	6.95911e-16	0.094869	3.6754e-108	3.17781e-09	0.0456453	0.0651554	2.11836e-20	9.19357e-25	5.52055e-14	0.0402679	0.145864	0.0143206	0.00700728	2.56114e-50	0.113786	2.13318e-32	0.134268	0.213306	4.46591e-26	0.165082	6.48035e-104	0.0549929	2.63831e-67
RHBDL2	NC_000001.11	chromosome 1	gene	38885807	38941830	-	54933	Dbxref=GeneID:54933,HGNC:HGNC:16083,MIM:608962	RHBDL2	rhomboid like 2	NP_001291675.1	383	rhomboid-related protein 2 isoform 1	1.56823	1.03594	1.15833	1.41648	1.35195	2.42885	1.43608	1.14118	1.25397	1.29831	2.07896	1.26263	4.15795	3.89445	6.14076	3.88527	2.81855	2.48449	4.78847	3.7413	5.99696	2.90994	4.52006	3.72712
LOC105378662	NC_000001.11		gene	38913540	38919506	+	105378662	Dbxref=GeneID:105378662	LOC105378662	gbkey=Gene				0.615936	0.429197	0.0163993	0.568839	0.359028	0.391062	9.53342e-27	4.6046e-146	1.48279	1.14931	2.07669e-39	3.88563e-54	2.35928	2.27369	0.694035	1.82266	1.9292	0.595518	0.958282	4.29009e-90	1.38707	0.746168	1.30997	1.92982
RNU6-605P	NC_000001.11		pseudogene	38926870	38926977	+	106481372	Dbxref=GeneID:106481372,HGNC:HGNC:47568	RNU6-605P	RNA%2C U6 small nuclear 605%2C pseudogene				0	0	0	0	0	0	0	0	0	0	0	0	0	0	0	0	0	0	0	0	0	0	0	0
EIF1P2	NC_000001.11		pseudogene	38958103	38959080	-	100288425	Dbxref=GeneID:100288425,HGNC:HGNC:49615	EIF1P2	eukaryotic translation initiation factor 1 pseudogene 2				0	0	0	0	0	0	0	0	0	0	0	0	0	0	0	0	0	0	0	0	0	0	0	0
AKIRIN1	NC_000001.11	chromosome 1	gene	38991276	39006059	+	79647	Dbxref=GeneID:79647,HGNC:HGNC:25744,MIM:615164	AKIRIN1	akirin 1	NP_078871.1	192	akirin-1 isoform 1	63.6674	62.9179	63.1385	60.1918	64.8235	69.7722	64.8357	61.5877	66.015	69.7988	73.2878	76.4907	75.4803	72.6902	73.4365	83.984	80.9653	80.8417	98.462	99.4379	106.151	105.385	99.8386	103.24
NDUFS5	NC_000001.11	chromosome 1	gene	39026350	39034615	+	4725	Dbxref=GeneID:4725,HGNC:HGNC:7712,MIM:603847	NDUFS5	NADH:ubiquinone oxidoreductase subunit S5	NP_001171908.1	106	NADH dehydrogenase	240.863	324.757	286.189	447.892	365.884	669.139	245.137	265.13	260.971	340.342	400.408	381.877	340.21	313.85	358.614	357.627	317.135	331.427	294.819	261.708	275.789	384.917	378.199	353.679
MACF1	NC_000001.11	chromosome 1	gene	39084167	39487138	+	23499	Dbxref=GeneID:23499,HGNC:HGNC:13664,MIM:608271	MACF1	microtubule actin crosslinking factor 1	NP_036222.3	5430	microtubule-actin cross-linking factor 1 isoform 1	7.37917	7.97297	6.38408	9.13156	6.33231	5.14073	9.49047	10.7792	10.9294	6.93928	6.86602	6.92191	15.0747	14.1455	14.4704	14.9533	14.6491	14.258	17.639	16.0776	16.8517	12.7504	15.3123	16.5448
RNU6-608P	NC_000001.11		pseudogene	39120940	39121043	-	106481373	Dbxref=GeneID:106481373,HGNC:HGNC:47571	RNU6-608P	RNA%2C U6 small nuclear 608%2C pseudogene				0	0	0	0	0	0	0	0	0	0	0	0	0	0	0	0	0	0	0	0	0	0	0	0
RNA5SP44	NC_000001.11		pseudogene	39154164	39154296	-	100873283	Dbxref=GeneID:100873283,HGNC:HGNC:42820	RNA5SP44	RNA%2C 5S ribosomal pseudogene 44				0	0	0	0	0	0	0	0	0	0	0	0	0	0	0	0	0	0	0	0	0	0	0	7.8033
HSPE1P8	NC_000001.11		pseudogene	39303903	39304919	-	100292290	Dbxref=GeneID:100292290,HGNC:HGNC:49326	HSPE1P8	heat shock protein family E (Hsp10) member 1 pseudogene 8				0	0	0	0	0	0.325856	0	0	0	0	0	0	0	0	0	0	0	0	0	0	0	0	0	0
BMP8A	NC_000001.11	chromosome 1	gene	39491626	39529869	+	353500	Dbxref=GeneID:353500,HGNC:HGNC:21650	BMP8A	bone morphogenetic protein 8a	NP_861525.2	402	bone morphogenetic protein 8A preproprotein	0.631108	0.591738	0.342523	0.776117	0.41051	0.335226	0.0909126	0.174143	0.119232	0.627351	0.90479	0.587797	2.67553	2.03564	2.3743	1.63391	1.67268	1.94225	2.06253	2.03083	1.51214	1.6374	1.78036	1.85806
TRK-CTT12-1	NC_000001.11		pseudogene	39504523	39504595	+	100189464	Dbxref=GeneID:100189464,HGNC:HGNC:35036	TRK-CTT12-1	tRNA-Lys (anticodon CTT) 12-1				0	0	0	0	0	0	0	0	0	0	0	0	0	0	0	0	0	0	0	0	0	0	0	0
OXCT2P1	NC_000001.11		pseudogene	39514866	39516669	+	192217	Dbxref=GeneID:192217,HGNC:HGNC:21627	OXCT2P1	3-oxoacid CoA-transferase 2 pseudogene 1				0.106236	0.045848	0.0715795	0.0393946	0	0	0.10274	0.0374185	0.0761255	0.0836304	0.0419502	0.047316	0.583639	0.508047	0.363284	0.395359	0.220756	0.531875	0.495635	0.592552	0.343514	0.326413	0.214066	0.0758649
PPIEL	NC_000001.11		pseudogene	39522280	39559698	-	728448	Dbxref=GeneID:728448,HGNC:HGNC:33195	PPIEL	peptidylprolyl isomerase E like pseudogene				0.120666	0.190326	0.117441	1.18334	0.884222	0.252001	0.0755107	0.0275024	0.154408	0.82478	0.812599	0.465024	0.807431	1.145	1.0588	1.29962	0.822418	1.16353	0.842084	0.893107	1.35964	0.998466	0.799598	1.74376
PABPC4	NC_000001.11	chromosome 1	gene	39560816	39576790	-	8761	Dbxref=GeneID:8761,HGNC:HGNC:8557,MIM:603407	PABPC4	poly(A) binding protein cytoplasmic 4	NP_003810.1	644	polyadenylate-binding protein 4 isoform 2	92.7907	75.1479	61.3287	85.8141	66.3907	57.364	54.3448	62.5215	66.9238	73.9357	71.7265	52.7507	115.062	123.996	101.81	91.7968	126.028	126.474	100.279	111.039	108.192	99.7353	90.4805	94.9551
PABPC4-AS1	NC_000001.11		gene	39565070	39573203	+	101929516	Dbxref=GeneID:101929516,HGNC:HGNC:40424	PABPC4-AS1	PABPC4 antisense RNA 1				0	0.220439	0	0	0	0.235086	0	1.0347e-235	0.523521	0.18641	5.40107e-264	6.59094e-302	0.1595	0.147355	0.194454	0.174083	0.176017	0.393715	0.368015	0.355011	0.393599	0.170963	0.33272	0.365372
SNORA55	NC_000001.11		gene	39567374	39567510	-	677834	Dbxref=GeneID:677834,HGNC:HGNC:32649	SNORA55	small nucleolar RNA%2C H/ACA box 55				6.59422	8.53759	0	0	0	0	6.37723	0	0	0	7.81175	0	0	0	7.51654	0	0	0	0	0	0	0	13.2874	14.1272
HEYL	NC_000001.11	chromosome 1	gene	39623435	39639643	-	26508	Dbxref=GeneID:26508,HGNC:HGNC:4882,MIM:609034	HEYL	hes related family bHLH transcription factor with YRPW motif like	NP_055386.2	328	hairy/enhancer-of-split related with YRPW motif-like protein	3.83731	3.33963	2.59044	0.247127	0.653172	0.194433	2.10613	1.33193	1.43415	1.02043	0.368429	0.763225	6.22426	5.28663	4.95833	3.76839	3.53083	3.5874	3.5166	2.80469	3.36051	2.22976	2.48904	2.5108
NT5C1A	NC_000001.11	chromosome 1	gene	39651229	39672107	-	84618	Dbxref=GeneID:84618,HGNC:HGNC:17819,MIM:610525	NT5C1A	5'-nucleotidase%2C cytosolic IA	NP_115915.1	368	cytosolic 5\\'-nucleotidase 1A	0.102438	0.165784	0.135884	0.0356121	0.0504226	0.0373596	0.142409	0.108243	0.116988	0.0226802	0.0303379	0.0855459	0.906233	0.470749	0.766274	0.480864	0.292689	0.207117	0.723768	0.482093	0.504615	0.150815	0.232215	0.171452
HPCAL4	NC_000001.11	chromosome 1	gene	39678648	39691433	-	51440	Dbxref=GeneID:51440,HGNC:HGNC:18212,MIM:619211	HPCAL4	hippocalcin like 4	NP_001269326.1	119	hippocalcin-like protein 4 isoform 2	0.463251	0.618696	0.454949	0.301946	0.27789	0.424786	0.433057	0.229439	0.416137	0.281321	0.266549	0.293125	11.0587	9.90743	9.75754	8.46377	8.70288	8.27985	15.5473	10.503	12.8684	9.74725	9.87395	9.60233
LOC100128091	NC_000001.11		pseudogene	39717975	39718793	+	100128091	Dbxref=GeneID:100128091	LOC100128091	coiled-coil domain containing 25 pseudogene				0	0	0	0	0	0	0	0	0	0.108446	0	0	0	0	0	0	0	0	0	0	0	0	0	0
RNU7-121P	NC_000001.11		pseudogene	39723566	39723627	-	106480449	Dbxref=GeneID:106480449,HGNC:HGNC:45655	RNU7-121P	RNA%2C U7 small nuclear 121 pseudogene				0	0	0	0	0	0	0	0	0	0	0	0	0	0	0	0	0	0	0	0	0	0	0	0
PPIE	NC_000001.11	chromosome 1	gene	39738845	39765698	+	10450	Dbxref=GeneID:10450,HGNC:HGNC:9258,MIM:602435	PPIE	peptidylprolyl isomerase E	NP_982281.1	296	peptidyl-prolyl cis-trans isomerase E isoform 2	36.6529	31.3997	42.5678	43.3203	36.0354	51.1754	46.7352	45.4696	42.4293	36.612	42.809	40.4157	50.2607	48.9519	45.9075	51.401	50.4379	53.0504	48.2402	48.0465	49.5854	58.5871	52.8088	55.3048
BMP8B	NC_000001.11	chromosome 1	gene	39757182	39788865	-	656	Dbxref=GeneID:656,HGNC:HGNC:1075,MIM:602284	BMP8B	bone morphogenetic protein 8b	NP_001711.2	402	bone morphogenetic protein 8B preproprotein	1.55262	1.98864	1.0325	2.81758	2.27167	1.87046	0.702582	0.51697	0.589059	2.02898	2.08728	2.49164	11.4753	11.9627	8.78483	6.93286	8.88759	8.67303	8.37839	7.96005	5.88409	8.54336	7.8146	7.28883
OXCT2	NC_000001.11	chromosome 1	gene	39769523	39771348	-	64064	Dbxref=GeneID:64064,HGNC:HGNC:18606,MIM:610289	OXCT2	3-oxoacid CoA-transferase 2	NP_071403.1	517	succinyl-CoA:3-ketoacid coenzyme A transferase 2, mitochondrial precursor	0.104797	0.0904548	0	0.0777225	0	0	0.033783	0.110736	0.0375475	0.0412491	0.0413823	0.0933509	0.575738	0.438523	0.477821	0.390007	0.362947	0.282518	0.300877	0.547997	0.169432	0.429326	0.351947	0.187095
BMP8B-AS1	NC_000001.11		gene	39779969	39781424	+	105378666	Dbxref=GeneID:105378666,HGNC:HGNC:54364	BMP8B-AS1	gbkey=Gene				0	0	0	0	0	0	0	0	0	0	0	0	0.107587	0.0995057	0	0	0	0	0	0	0	0	0.0559024	0.0594354
LOC101929536	NC_000001.11		gene	39788976	39790171	+	101929536	Dbxref=GeneID:101929536	LOC101929536	uncharacterized LOC101929536				0.171141	0.295437	0.115312	0.063463	0.0898563	0	0.16551	0.421958	0.183953	0.202088	0	0.0762241	0.718991	1.02305	0.975392	0.521106	0.592716	0.85683	0.184257	0.298305	0.138347	0.350559	0.229901	0.427754
LOC105378951	NC_000001.11		gene	39799307	39808042	+	105378951	Dbxref=GeneID:105378951	LOC105378951	gbkey=Gene				0.168881	0	0	0	0	0	0	0	0.181524	0	0	0	0.491192	0.379072	0.770012	0	0.175467	0.38946	0.727298	0	0.076267	0.345931	0.0633692	0.361082
LINC02811	NC_000001.11		gene	39803550	39817675	-	107985740	Dbxref=GeneID:107985740,HGNC:HGNC:54343	LINC02811	gbkey=Gene				0	0	0	0	0	0	0	0	0	0	0	0	0.172741	0.0532018	0	0	0.123289	0.0685906	0	0	8.02206e-139	0.182475	0	0.127239
LOC105378665	NC_000001.11		gene	39808159	39809180	+	105378665	Dbxref=GeneID:105378665	LOC105378665	gbkey=Gene				0	0	0	0	0	0	0	0	0	0	0	0	0	0	0	0	0	0	0	0	4.83908	0	0	0
LOC105378667	NC_000001.11		gene	39824056	39838083	+	105378667	Dbxref=GeneID:105378667	LOC105378667	gbkey=Gene				0	0	0	0	0	0	0	0	0	0	0	0	0	0	0.105883	0	0	0	0	0	0	0.153917	0	0
TRIT1	NC_000001.11	chromosome 1	gene	39838110	39883511	-	54802	Dbxref=GeneID:54802,HGNC:HGNC:20286,MIM:617840	TRIT1	tRNA isopentenyltransferase 1	NP_001299621.1	385	tRNA dimethylallyltransferase isoform 3	10.7114	11.3325	13.3321	12.0884	11.9447	19.2422	12.4612	9.99106	11.1976	10.6755	11.9611	11.5885	12.655	13.7622	14.394	15.418	15.9467	16.3202	13.3571	14.5007	12.62	14.324	13.2047	12.95
MYCL	NC_000001.11	chromosome 1	gene	39895428	39901917	-	4610	Dbxref=GeneID:4610,HGNC:HGNC:7555,MIM:164850	MYCL	MYCL proto-oncogene%2C bHLH transcription factor	NP_001028254.2	394	protein L-Myc isoform 3	7.34311	7.71603	6.00111	4.50475	4.62045	3.94656	8.12202	5.99795	5.40618	4.64333	3.94071	4.55788	0.925226	1.13803	0.894552	0.714046	0.999506	1.04456	0.579931	0.289037	0.442291	1.55707	1.13425	1.47756
MYCL-AS1	NC_000001.11		gene	39897741	39899098	+	105378668	Dbxref=GeneID:105378668,HGNC:HGNC:40386	MYCL-AS1	gbkey=Gene				6.1124e-30	5.44781e-26	1.08855e-27	2.24508e-31	5.09427e-43	4.90745e-21	3.81897e-33	6.56982e-43	0.190804	1.98726e-37	4.32855e-147	0.163556	0.590306	0.341616	0.123325	0.130794	0.179203	1.46744e-152	0.307571	0.466026	6.52646e-19	0.408096	0.27383	0.234886
MFSD2A	NC_000001.11	chromosome 1	gene	39955145	39969956	+	84879	Dbxref=GeneID:84879,HGNC:HGNC:25897,MIM:614397	MFSD2A	major facilitator superfamily domain containing 2A	NP_001129965.1	543	sodium-dependent lysophosphatidylcholine symporter 1 isoform 1	1.79604	1.78286	1.07126	2.99053	1.57736	1.57862	2.47729	2.48921	2.72278	3.47991	3.2089	2.8991	10.2004	12.2569	15.7239	24.0373	14.3636	15.8966	49.1406	48.7283	66.7946	41.9581	57.0152	62.7084
RPS2P12	NC_000001.11		pseudogene	39962524	39963444	+	650901	Dbxref=GeneID:650901,HGNC:HGNC:36546	RPS2P12	ribosomal protein S2 pseudogene 12				0.788311	0.61238	0.717051	1.66625	0.993351	1.95501	1.29603	0.583087	1.01679	0.465429	0.653704	0.737318	0.22928	0.212058	0.898571	0.0800107	0.16381	0.455392	1.10334	0.577103	0.669117	0.322949	1.11192	1.18219
LOC105378669	NC_000001.11		gene	40014760	40040073	-	105378669	Dbxref=GeneID:105378669	LOC105378669	gbkey=Gene				0.25918	0	0.196459	0.0720809	0	0.0945232	0.062662	0.136932	0.139146	0	0	0	0	0.116199	0.147715	0	0	0	0	0.0677632	0.0785674	0	0.0652806	0
CAP1	NC_000001.11	chromosome 1	gene	40040240	40072648	+	10487	Dbxref=GeneID:10487,HGNC:HGNC:20040,MIM:617801	CAP1	cyclase associated actin cytoskeleton regulatory protein 1	XP_016855558.1	475	adenylyl cyclase-associated protein 1 isoform X1	124.682	105.141	128.828	159.533	160.808	260.709	92.5467	116.962	133.097	145.084	177.724	119.607	178.033	171.791	189.074	208.779	190.683	190.788	183.389	173.017	194.289	215.76	205.377	201.651
PPT1	NC_000001.11	chromosome 1	gene	40071461	40097252	-	5538	Dbxref=GeneID:5538,HGNC:HGNC:9325,MIM:600722	PPT1	palmitoyl-protein thioesterase 1	NP_001136076.1	203	palmitoyl-protein thioesterase 1 isoform 2 precursor	67.8961	66.7014	74.6546	84.4961	72.776	107.136	61.0393	59.3785	56.5816	67.1109	76.5143	71.3349	194.701	180.359	188.397	207.483	176.833	181.812	173.931	173.187	165.483	205.387	194.268	191.501
OAZ1P1	NC_000001.11		pseudogene	40132709	40133576	+	728602	Dbxref=GeneID:728602,HGNC:HGNC:54556	OAZ1P1	OAZ1 pseudogene 1				0	0	0	0	0	0	0	0	0	0	0	0	0	0	0	0	0	0	0	0	0	0	0	0
LOC105378671	NC_000001.11		gene	40147701	40161375	-	105378671	Dbxref=GeneID:105378671	LOC105378671	gbkey=Gene				0.0655433	0	0	0	0	0	0	0	0	0	0	0	0	0	0	0	0	0	0	0	0	0	0	0
RLF	NC_000001.11	chromosome 1	gene	40161387	40240921	+	6018	Dbxref=GeneID:6018,HGNC:HGNC:10025,MIM:180610	RLF	RLF zinc finger	NP_036553.2	1914	zinc finger protein Rlf	3.31308	6.07867	8.51446	7.82683	11.0902	16.4932	4.70649	5.06773	4.39423	6.53577	8.55627	9.31888	4.01546	3.8837	6.0946	7.45796	8.03913	7.33334	5.02671	8.21047	7.18374	12.2351	10.9153	12.1728
RNU6-1237P	NC_000001.11		pseudogene	40177843	40177949	+	106480651	Dbxref=GeneID:106480651,HGNC:HGNC:48200	RNU6-1237P	RNA%2C U6 small nuclear 1237%2C pseudogene				0	0	0	0	0	0	0	0	0	0	0	0	0	0	0	0	0	0	0	0	0	0	0	0
TMCO2	NC_000001.11	chromosome 1	gene	40247937	40251684	+	127391	Dbxref=GeneID:127391,HGNC:HGNC:23312	TMCO2	transmembrane and coiled-coil domains 2	NP_001008740.1	182	transmembrane and coiled-coil domain-containing protein 2	0	0	0	0	0.361183	0.167257	0	0	0	0	0	0	0	0	0	0	0	0	0	0	0	0	0	0
ZMPSTE24	NC_000001.11	chromosome 1	gene	40258078	40294180	+	10269	Dbxref=GeneID:10269,HGNC:HGNC:12877,MIM:606480	ZMPSTE24	zinc metallopeptidase STE24	NP_005848.2	475	CAAX prenyl protease 1 homolog	27.9264	39.7159	39.3272	38.0659	41.2377	58.2419	37.0811	37.5498	34.7463	32.0897	40.2719	39.6031	52.0812	49.5682	58.5511	56.4023	61.5506	59.6586	58.7906	57.8508	54.2445	64.6215	49.8808	53.7746
COL9A2	NC_000001.11	chromosome 1	gene	40300487	40317653	-	1298	Dbxref=GeneID:1298,HGNC:HGNC:2218,MIM:120260	COL9A2	collagen type IX alpha 2 chain	NP_001843.1	689	collagen alpha-2(IX) chain precursor	7.90161	8.56837	6.27642	11.6536	8.39854	8.43588	8.42177	6.74221	6.03141	8.88872	7.32418	9.11291	9.22078	9.514	10.3641	10.6329	6.87892	7.42601	8.25985	7.17454	10.2542	7.91897	10.9166	10.3671
RPL21P20	NC_000001.11		pseudogene	40333042	40333598	-	388621	Dbxref=GeneID:388621,HGNC:HGNC:36582	RPL21P20	ribosomal protein L21 pseudogene 20				0	0	0	0.177326	0	0	0	0	0	0.188221	0.188829	0.212982	0	0	0	0.161783	0	0	0.171614	0	0	0	0	0
LOC107984945	NC_000001.11		gene	40344672	40364336	+	107984945	Dbxref=GeneID:107984945	LOC107984945	gbkey=Gene				0	0	0	0	0	0	0	0	0	0	0	0	0	0	0	0	0	0	0	0	0	0	0	0
SMAP2	NC_000001.11	chromosome 1	gene	40373672	40423326	+	64744	Dbxref=GeneID:64744,HGNC:HGNC:25082,MIM:616916	SMAP2	small ArfGAP2	NP_073570.1	429	stromal membrane-associated protein 2 isoform 1	18.9142	16.244	15.0938	16.113	15.9872	10.6073	11.3851	10.2554	10.9608	14.0971	12.9972	16.3732	22.83	21.4689	16.3579	19.7394	22.2148	22.9322	14.9719	14.5491	14.0198	17.2434	16.7472	15.5759
ZFP69B	NC_000001.11	chromosome 1	gene	40450064	40466765	+	65243	Dbxref=GeneID:65243,HGNC:HGNC:28053	ZFP69B	ZFP69 zinc finger protein B	XP_016857636.1	535	zinc finger protein 69 homolog B isoform X1	1.59508	2.22984	2.08631	0.542554	0.734955	0.369587	1.50216	1.19144	1.25767	1.25415	1.03063	1.03371	1.40869	1.3041	2.43293	1.79107	1.39784	1.06621	7.43141	6.52489	10.2236	7.94441	13.7388	14.8004
ZFP69	NC_000001.11	chromosome 1	gene	40477220	40496343	+	339559	Dbxref=GeneID:339559,HGNC:HGNC:24708,MIM:617939	ZFP69	ZFP69 zinc finger protein	XP_005270866.1	527	zinc finger protein 69 homolog isoform X1	0.666793	0.950506	0.818046	0.544378	0.551488	0.576245	1.69652	0.941029	0.800935	0.594191	0.67268	0.758699	2.56088	2.59069	2.81526	2.767	1.9695	2.83073	3.85457	2.72256	3.44741	2.31939	2.86229	3.04961
EXO5-DT	NC_000001.11		gene	40487267	40508692	-	105378672	Dbxref=GeneID:105378672,HGNC:HGNC:55647	EXO5-DT	gbkey=Gene				0	0.778738	0.202632	0.446083	0	0.292483	0.581686	0	0	0	0.712532	0.26789	0.388754	0	0.685605	0.81397	0.208311	0	0.431716	0.209679	0.729333	0.205341	1.41398	0.214763
EXO5	NC_000001.11	chromosome 1	gene	40508741	40516050	+	64789	Dbxref=GeneID:64789,HGNC:HGNC:26115,MIM:618601	EXO5	exonuclease 5	XP_016857588.1	373	exonuclease V isoform X1	5.75766	5.3289	5.56819	1.58409	3.1755	2.94467	2.76044	3.22343	3.2957	2.76933	2.74677	2.5948	7.14381	7.71663	7.03997	8.03209	7.4355	8.00136	7.04269	5.58385	8.30359	8.4521	8.29584	9.34034
ZNF684	NC_000001.11	chromosome 1	gene	40531637	40548167	+	127396	Dbxref=GeneID:127396,HGNC:HGNC:28418	ZNF684	zinc finger protein 684	NP_689586.3	378	zinc finger protein 684	2.84142	3.5171	3.88158	2.08417	5.06577	4.46398	2.17418	2.1116	1.87946	3.13399	2.58927	2.75357	1.90713	1.67989	2.06432	1.01413	1.45989	1.33479	0.974903	1.24089	0.90868	1.43907	1.25835	1.83958
LOC100328982	NC_000001.11		pseudogene	40559340	40561055	+	100328982	Dbxref=GeneID:100328982	LOC100328982	eukaryotic translation initiation factor 2 subunit gamma pseudogene				0	0.0970218	0	0	0	0	0	0	0	0	0	0	0	0	0	0	0	0	0	0	0	0	0	0
LOC105378673	NC_000001.11		gene	40563189	40568566	+	105378673	Dbxref=GeneID:105378673	LOC105378673	gbkey=Gene				0	0	0	0	0	0	0	0	0.207851	0	0	0	0	0	0	0	0	0	0	0	0	0	0	0
GTF2F2P2	NC_000001.11		pseudogene	40593633	40594323	-	728633	Dbxref=GeneID:728633,HGNC:HGNC:39092	GTF2F2P2	general transcription factor IIF subunit 2 pseudogene 2				0.115822	0	0	0.128848	0	0	0	0	0	0	0	0.154757	0	0	0	0	0	0	0	0	0	0	0	0
RIMS3	NC_000001.11	chromosome 1	gene	40620680	40692104	-	9783	Dbxref=GeneID:9783,HGNC:HGNC:21292,MIM:611600	RIMS3	regulating synaptic membrane exocytosis 3	XP_011540781.1	312	regulating synaptic membrane exocytosis protein 3 isoform X1	3.25054	2.5826	2.5957	1.56511	1.86388	1.47582	1.79741	2.76212	2.35479	2.17834	1.7818	1.67148	5.13105	5.54596	5.55182	3.79609	3.6437	3.61247	3.5271	4.07974	3.59887	2.77637	3.11064	3.25014
LOC105378675	NC_000001.11		gene	40658008	40666746	+	105378675	Dbxref=GeneID:105378675	LOC105378675	gbkey=Gene				0.154194	0	0.0222632	0.0735177	0	0.0321356	0.0639099	0.0465439	0.07035	0	0	0.0588671	0.106783	0.0790064	0.0753282	0.11179	0.0228873	0.0254507	0.118578	0.0230334	0.0801293	0.0451222	0.0443874	0.0943857
LOC105378674	NC_000001.11		gene	40668530	40674580	-	105378674	Dbxref=GeneID:105378674	LOC105378674	gbkey=Gene				0	0	0	0.103468	0.0488331	0	0	0	0	0	0	0	0	0	0	0	0	0	0	0	0	0.0317524	0	0
NFYC-AS1	NC_000001.11		gene	40689080	40692261	-	100130557	Dbxref=GeneID:100130557,HGNC:HGNC:49451	NFYC-AS1	NFYC antisense RNA 1				0.837567	1.08081	0.539062	0.512905	0.728783	0.364093	0.799982	0.865044	0.744912	0.825662	0.697353	0.601855	2.54934	2.04742	1.53018	1.59418	1.76901	1.5671	1.61251	1.58256	1.34384	1.13979	1.27063	1.4625
NFYC	NC_000001.11	chromosome 1	gene	40691699	40771603	+	4802	Dbxref=GeneID:4802,HGNC:HGNC:7806,MIM:605344	NFYC	nuclear transcription factor Y subunit gamma	XP_024303124.1	405	nuclear transcription factor Y subunit gamma isoform X7	28.7432	29.5271	23.2242	33.5107	28.2066	22.1688	31.2655	25.0853	25.1965	29.085	23.8737	34.5292	39.0468	38.3317	33.0828	44.3395	43.8265	45.4706	38.6599	34.6179	40.9124	42.7396	44.762	46.0012
KCNQ4	NC_000001.11	chromosome 1	gene	40783787	40840457	+	9132	Dbxref=GeneID:9132,HGNC:HGNC:6298,MIM:603537	KCNQ4	potassium voltage-gated channel subfamily Q member 4	NP_004691.2	695	potassium voltage-gated channel subfamily KQT member 4 isoform a	0.114651	0.164042	0.145989	0.100433	0.0902931	0	0.366698	0.228954	0.232891	0.213201	0.128338	0.144748	0.647957	0.649055	0.584542	0.367859	0.281385	0.417215	1.37777	1.16911	1.22002	0.221923	0.305477	0.150973
RN7SL326P	NC_000001.11		pseudogene	40804846	40805141	+	106479342	Dbxref=GeneID:106479342,HGNC:HGNC:46342	RN7SL326P	RNA%2C 7SL%2C cytoplasmic 326%2C pseudogene				0	0	0	0	0	0	0	0	0	0	0	0	0	0	0	0	0	0	0	0	0	0	0	0
LOC105378676	NC_000001.11		gene	40847981	40857494	-	105378676	Dbxref=GeneID:105378676	LOC105378676	gbkey=Gene				0	0	0	0	0	0	0	0	0	0	0	0	0	0	0	0	0	0	0	0	0	0	0	0
CITED4	NC_000001.11	chromosome 1	gene	40861054	40862363	-	163732	Dbxref=GeneID:163732,HGNC:HGNC:18696,MIM:606815	CITED4	Cbp/p300 interacting transactivator with Glu/Asp rich carboxy-terminal domain 4	NP_597724.1	184	cbp/p300-interacting transactivator 4	9.31544	10.6691	4.65569	5.97873	6.6109	3.06139	9.9989	9.35655	9.7377	5.07688	4.18375	4.71889	32.1057	40.7549	48.1911	29.1437	29.4083	32.8794	254.757	250.034	270.908	51.5302	121.288	88.0521
LOC100128362	NC_000001.11		pseudogene	40938102	40939760	-	100128362	Dbxref=GeneID:100128362	LOC100128362	protein phosphatase 2 catalytic subunit alpha pseudogene				0	0	0	0	0	0	0	0	0	0	0	0	0	0	0	0	0	0	0	0.0407172	0	0	0	0
UBE2V1P8	NC_000001.11		pseudogene	40942042	40942518	-	102724706	Dbxref=GeneID:102724706,HGNC:HGNC:44893	UBE2V1P8	UBE2V1 pseudogene 8				0	0	0	0	0	0	0	0	0	0	0	0	0	0	0	0	0	0	0	0	0	0	0	0
CTPS1	NC_000001.11	chromosome 1	gene	40979696	41012565	+	1503	Dbxref=GeneID:1503,HGNC:HGNC:2519,MIM:123860	CTPS1	CTP synthase 1	XP_024309320.1	598	CTP synthase 1 isoform X1	22.4407	16.3622	18.7882	18.7939	12.8126	12.9091	22.4594	25.483	29.6222	11.2223	13.7429	9.2552	56.9091	63.2471	42.8582	47.5134	63.7226	67.4372	58.6269	58.5213	47.1692	46.2479	35.6086	33.7201
SLFNL1-AS1	NC_000001.11		gene	41014590	41043890	+	100507178	Dbxref=GeneID:100507178,HGNC:HGNC:44126	SLFNL1-AS1	SLFNL1 antisense RNA 1				0.0841971	0.0962165	0.125038	0.413941	0.364839	0.239609	0.137672	0.104168	0.219082	0.501755	0.45456	0.567404	0.309737	0.550279	0.261619	0.353443	0.683211	0.682153	0.246222	0.295285	0.35891	0.334819	0.436932	0.370815
SLFNL1	NC_000001.11	chromosome 1	gene	41015597	41024704	-	200172	Dbxref=GeneID:200172,HGNC:HGNC:26313	SLFNL1	schlafen like 1	XP_024309637.1	347	schlafen-like protein 1 isoform X3	0.141952	0.144914	0.259558	0.27632	0.725836	0.14399	0.115452	0.134834	0.191512	0.480594	0.417866	0.353677	0.323318	0.580594	0.501825	0.676209	0.891824	0.855605	0.281525	0.451132	0.436868	0.279806	0.451813	0.364588
SCMH1	NC_000001.11	chromosome 1	gene	41027202	41242306	-	22955	Dbxref=GeneID:22955,HGNC:HGNC:19003,MIM:616396	SCMH1	Scm polycomb group protein homolog 1	NP_001381237.1	550	polycomb protein SCMH1 isoform k	5.25214	5.04937	4.01441	7.89868	4.89271	4.45803	8.4516	6.79922	7.31999	5.84415	5.77596	5.22872	16.262	16.7297	12.0803	13.3517	15.2957	16.3859	19.3749	17.7059	16.5084	12.5295	12.1757	13.3204
RPL23AP17	NC_000001.11		pseudogene	41098799	41099183	+	100271138	Dbxref=GeneID:100271138,HGNC:HGNC:35904	RPL23AP17	ribosomal protein L23a pseudogene 17				0	0	0	0	0	0	0	0	0	0	0	0	0	0	0	0	0	0	0	0	0	0	0.310298	0
RPL36AP9	NC_000001.11		pseudogene	41264418	41264879	-	100271139	Dbxref=GeneID:100271139,HGNC:HGNC:35872	RPL36AP9	ribosomal protein L36a pseudogene 9				0	0	0	0	0	0	0	0	0	0	0	0	0	0	0	0	0	0	0	0	0	0	0	0
FOXO6	NC_000001.11	chromosome 1	gene	41361434	41383590	+	100132074	Dbxref=GeneID:100132074,HGNC:HGNC:24814,MIM:611457	FOXO6	forkhead box O6	NP_001278210.2	559	forkhead box protein O6	0.0422849	0.136866	0.10684	0.117601	0.099906	0.0308431	0.12268	0.111702	0.159076	0.0748965	0.0500922	0.0282497	0.204975	0.151663	0.240996	0.0429176	0.0659006	0	0.159339	0.199001	0.102547	0.0433074	0.127807	0.067942
FOXO6-AS1	NC_000001.11		gene	41375004	41375669	-	101929901	Dbxref=GeneID:101929901,HGNC:HGNC:41066	FOXO6-AS1	FOXO6 antisense RNA 1				0	0	0	0	0	0	0	0	0	0	0	0	0	0	0	0	0	0	0	0	0	0	0	0
LOC105378678	NC_000001.11		gene	41428212	41464911	+	105378678	Dbxref=GeneID:105378678	LOC105378678	gbkey=Gene				0.0297203	0.12047	0	0	0	0.0433566	0	0.0355133	0	0.0350945	0	0.0303714	0	0	0	0	0	0	0	0	0	0	0.0338611	0
RNA5SP45	NC_000001.11		pseudogene	41466937	41467028	-	100873284	Dbxref=GeneID:100873284,HGNC:HGNC:42821	RNA5SP45	RNA%2C 5S ribosomal pseudogene 45				0	0	0	0	0	0	0	0	0	0	0	0	0	0	0	0	0	0	0	0	0	0	0	0
EDN2	NC_000001.11	chromosome 1	gene	41478775	41484699	-	1907	Dbxref=GeneID:1907,HGNC:HGNC:3177,MIM:131241	EDN2	endothelin 2	XP_016856001.1	132	endothelin-2 isoform X1	0.295487	0.764717	0.203661	0.149448	0.105796	0.0979845	0.584554	0.355456	0.89627	0.158631	0.159143	0.252781	0.195364	0.18069	0.0678915	0.780558	0.27916	0.776072	0.0723144	0.24708	0.0814444	0.137587	0.357045	0.101324
HIVEP3	NC_000001.11	chromosome 1	gene	41506365	42035934	-	59269	Dbxref=GeneID:59269,HGNC:HGNC:13561,MIM:606649	HIVEP3	HIVEP zinc finger 3	XP_016857483.1	2405	transcription factor HIVEP3 isoform X2	0.120428	0.219483	0.162869	0.21965	0.251046	0.116254	0.427251	0.439164	0.506239	0.171457	0.226032	0.344631	5.60635	8.44607	6.584	7.68475	7.99629	8.2232	5.87718	7.61672	5.60393	6.21133	5.81129	5.76739
LOC100418723	NC_000001.11		pseudogene	41542068	41544148	+	100418723	Dbxref=GeneID:100418723	LOC100418723	vir like m6A methyltransferase associated pseudogene				0	0.0781867	0.0305169	0	0	0	1.34531e-41	0	0.0297456	0	0	0	0.263463	0.232644	0.289229	0.595469	0.767608	0.534443	0.162544	0.436501	0.714193	0.443836	0.59996	0.808599
HNRNPFP1	NC_000001.11		pseudogene	42040545	42042845	+	644449	Dbxref=GeneID:644449,HGNC:HGNC:48812	HNRNPFP1	heterogeneous nuclear ribonucleoprotein F pseudogene 1				0	0	0	0	0	0	0	0	0	0	0	0	0	0	0	0	0	0	0	0.0282703	0	0	0	0
GUCA2B	NC_000001.11	chromosome 1	gene	42153410	42155820	+	2981	Dbxref=GeneID:2981,HGNC:HGNC:4683,MIM:601271	GUCA2B	guanylate cyclase activator 2B	NP_009033.1	112	guanylate cyclase activator 2B preproprotein	1.68979	10.5743	1.5655	15.0387	1.10901	4.9302	8.44329	2.67831	1.96764	1.99534	4.83765	13.1707	0	0	0	0	0	0	0	0	0	0	0	0
GUCA2A	NC_000001.11	chromosome 1	gene	42162690	42164745	-	2980	Dbxref=GeneID:2980,HGNC:HGNC:4682,MIM:139392	GUCA2A	guanylate cyclase activator 2A	NP_291031.2	115	guanylin precursor	0	0	0	0	0	0	0	0	0	0.338433	0	0.382954	0	0	0	0	0	0	0	0	0	0	0	0
FOXJ3	NC_000001.11	chromosome 1	gene	42176539	42336805	-	22887	Dbxref=GeneID:22887,HGNC:HGNC:29178,MIM:616035	FOXJ3	forkhead box J3	NP_001185781.1	588	forkhead box protein J3 isoform 2	13.845	13.0479	11.6844	18.2489	15.1845	14.1651	14.3893	12.3325	12.1098	16.2166	13.9251	16.4891	19.5653	20.4287	18.3388	22.8262	22.1365	23.628	25.6159	27.1633	28.2017	25.7216	29.0949	29.983
RIMKLA	NC_000001.11	chromosome 1	gene	42380792	42425813	+	284716	Dbxref=GeneID:284716,HGNC:HGNC:28725,MIM:618949	RIMKLA	ribosomal modification protein rimK like family member A	NP_775913.2	391	N-acetylaspartylglutamate synthase A	0.382989	0.26918	0.367192	0.149971	0.279457	0.207522	0.0952419	0.16197	0.229353	0.279286	0.258196	0.151521	2.9042	2.38098	1.70435	1.39079	1.61441	1.59	1.33887	1.54511	0.811127	1.83797	1.29635	1.23661
RPS15AP8	NC_000001.11		pseudogene	42412352	42412824	-	100271143	Dbxref=GeneID:100271143,HGNC:HGNC:36887	RPS15AP8	ribosomal protein S15a pseudogene 8				0	0	0	0	0	0	0	0	0	0	0	0	0	0	0.237772	0	0	0	0	0	0	0	0	0
ZMYND12	NC_000001.11	chromosome 1	gene	42430329	42456022	-	84217	Dbxref=GeneID:84217,HGNC:HGNC:21192	ZMYND12	zinc finger MYND-type containing 12	NP_115633.3	365	zinc finger MYND domain-containing protein 12 isoform 1	0.539663	0.190553	0.215847	0.163731	0	0.0715661	0.0948894	0.2592	0.158196	0.173792	0.34871	0.0655487	0.38051	0.309211	0.671067	0.448149	0.266265	0.226727	0.158458	0.25654	0.5354	0.401972	0.396259	0.50329
CCDC30	NC_000001.11	chromosome 1	gene	42456107	42657190	+	728621	Dbxref=GeneID:728621,HGNC:HGNC:26103	CCDC30	coiled-coil domain containing 30	NP_001382446.1	938	coiled-coil domain-containing protein 30 isoform 6	0.446481	0.678156	0.835296	0.687537	1.13033	0.694415	0.710153	0.828516	0.528618	1.0412	0.948004	1.27948	0.421464	0.387698	0.424218	0.396318	0.433209	0.373128	0.249609	0.257469	0.256041	0.398896	0.424162	0.462136
PPCS	NC_000001.11	chromosome 1	gene	42456341	42473417	+	79717	Dbxref=GeneID:79717,HGNC:HGNC:25686,MIM:609853	PPCS	phosphopantothenoylcysteine synthetase	NP_001274440.1	244	phosphopantothenate--cysteine ligase isoform d	24.309	24.4327	25.3643	20.5702	23.8403	33.9417	26.2072	25.0473	29.0308	22.0806	29.0422	20.9751	47.288	45.5012	47.8138	50.5677	35.2365	37.4023	35.2085	31.1529	37.1691	32.1006	40.4376	41.4369
RPS3AP11	NC_000001.11		pseudogene	42491715	42492513	+	100270904	Dbxref=GeneID:100270904,HGNC:HGNC:36825	RPS3AP11	RPS3A pseudogene 11				0	0	0	0.105584	0	0.138456	0	0	0.102014	0	0	0	0.0920146	0.085103	0.108184	0	0	0	0	0	0	0	0	0
TMSB4XP1	NC_000001.11		pseudogene	42499796	42500414	-	7115	Dbxref=GeneID:7115,HGNC:HGNC:11883	TMSB4XP1	TMSB4X pseudogene 1				0	0.175775	0	0.302067	0	0.396112	0.262594	0	0	0.320628	0.160831	0.181403	0	0.243473	0.154753	0	0	0.313714	0	0	0.329247	0	0.273567	0
RNU6-536P	NC_000001.11		pseudogene	42569034	42569138	+	106481350	Dbxref=GeneID:106481350,HGNC:HGNC:47499	RNU6-536P	RNA%2C U6 small nuclear 536%2C pseudogene				0	0	0	0	0	0	0	0	0	0	0	0	0	0	0	0	0	0	0	0	0	0	0	0
PPIH	NC_000001.11	chromosome 1	gene	42657770	42681654	+	10465	Dbxref=GeneID:10465,HGNC:HGNC:14651,MIM:606095	PPIH	peptidylprolyl isomerase H	XP_016855546.1	177	peptidyl-prolyl cis-trans isomerase H isoform X1	52.9054	63.4081	64.8878	85.8331	75.9135	107.874	55.6335	47.4651	59.5678	64.0735	77.6222	76.04	78.3104	70.5128	72.7266	80.8952	70.4619	73.9758	58.9395	57.7014	64.5706	71.5288	76.7428	69.9115
YBX1	NC_000001.11	chromosome 1	gene	42682418	42703805	+	4904	Dbxref=GeneID:4904,HGNC:HGNC:8014,MIM:154030	YBX1	Y-box binding protein 1	NP_004550.2	324	Y-box-binding protein 1	286.58	273.703	292.678	474.46	412.422	619.115	251.788	248.768	264.862	381.317	450.265	369.89	408.568	391.56	365.75	417.014	438.361	452.04	390.108	381.533	360.823	538.272	462.577	436.252
CLDN19	NC_000001.11	chromosome 1	gene	42733093	42740236	-	149461	Dbxref=GeneID:149461,HGNC:HGNC:2040,MIM:610036	CLDN19	claudin 19	NP_683763.2	224	claudin-19 isoform a	0	0	0	0	0	0	0	0	0	0	0	0.0229902	0	0	0	0	0	0	0	0	0	0	0	0
P3H1	NC_000001.11	chromosome 1	gene	42746374	42767028	-	64175	Dbxref=GeneID:64175,HGNC:HGNC:19316,MIM:610339	P3H1	prolyl 3-hydroxylase 1	NP_071751.3	736	prolyl 3-hydroxylase 1 isoform 1 precursor	6.69754	6.19985	5.44564	5.14723	5.39514	5.61169	5.50224	4.49721	5.20677	7.35249	6.85975	6.42863	22.5255	20.1222	18.6573	21.8614	16.9979	18.3858	21.4439	18.5194	20.9914	17.0591	21.5545	21.918
C1orf50	NC_000001.11	chromosome 1	gene	42767249	42779491	+	79078	Dbxref=GeneID:79078,HGNC:HGNC:28795	C1orf50	chromosome 1 open reading frame 50	NP_077002.2	199	uncharacterized protein C1orf50	1.92631	1.90238	1.78706	0.698351	1.11797	0.745575	1.46165	1.42103	1.51241	1.30868	0.914571	1.01492	3.06282	3.38313	3.12888	3.13834	3.34823	3.17819	2.70032	2.33105	2.73291	3.29031	2.91056	2.96112
TMEM269-DT	NC_000001.11		gene	42776666	42784895	-	105378683	Dbxref=GeneID:105378683,HGNC:HGNC:54423	TMEM269-DT	TMEM269 divergent transcript				0.253931	0	0	0.216171	0.306072	0	1.01934e-67	0	0	0	0	0	3.26861e-82	1.11027e-161	0	9.2463e-88	0.242588	0.244056	0	3.33983e-225	3.897e-310	0	0	0
TMEM269	NC_000001.11	chromosome 1	gene	42784991	42800827	+	100129924	Dbxref=GeneID:100129924,HGNC:HGNC:52381	TMEM269	transmembrane protein 269	NP_001341531.2	203	transmembrane protein 269	0.0886169	0.206519	0.1433	0.276034	0.223332	0.103421	0.0342804	0.0187277	0.0381002	0.481349	0.167966	0.284176	0.0171828	0	0.0202023	0.0719543	0.0552435	0.0204769	0	0.037071	0.0429816	0	0.0178564	0.11391
LOC107984946	NC_000001.11		gene	42788327	42793666	-	107984946	Dbxref=GeneID:107984946	LOC107984946	gbkey=Gene				0.137407	0	0.277747	0.305723	0.216434	0	0.132886	0	0	0.324508	0.651111	0.550796	0	0	0	0	0	0.158755	0	0	0	0.28146	0	0
SVBP	NC_000001.11	chromosome 1	gene	42807052	42817397	-	374969	Dbxref=GeneID:374969,HGNC:HGNC:29204,MIM:617853	SVBP	small vasohibin binding protein	XP_016856715.1	66	small vasohibin-binding protein isoform X1	5.31346	8.51151	6.41271	10.4282	9.77024	13.1111	8.41215	8.40108	6.44275	10.0639	10.0492	9.97641	19.1406	17.8845	24.8205	21.7252	17.5845	18.1608	19.5659	18.5591	24.4681	23.3352	24.5287	24.6873
ERMAP	NC_000001.11	chromosome 1	gene	42817122	42844991	+	114625	Dbxref=GeneID:114625,HGNC:HGNC:15743,MIM:609017	ERMAP	erythroblast membrane associated protein (Scianna blood group)	NP_061008.2	475	erythroid membrane-associated protein precursor	2.65254	1.8786	1.66877	2.88871	3.04885	1.38494	3.21272	2.97276	3.04834	3.40361	2.83106	2.78125	7.23984	7.72786	6.48618	11.0185	12.609	12.4809	7.43853	9.15315	7.1547	8.49496	9.37724	7.96292
ZNF691	NC_000001.11	chromosome 1	gene	42846563	42852477	+	51058	Dbxref=GeneID:51058,HGNC:HGNC:28028	ZNF691	zinc finger protein 691	XP_006710734.1	311	zinc finger protein 691 isoform X2	6.11826	4.95367	4.53627	1.51855	3.19259	2.35337	7.22314	6.48861	6.74527	5.21627	3.8679	3.24431	8.04397	6.70138	6.08552	5.87639	4.6569	4.99958	7.07677	6.23702	6.15759	4.35921	3.99845	4.07234
LOC339539	NC_000001.11		gene	42857622	42888792	+	339539	Dbxref=GeneID:339539	LOC339539	uncharacterized LOC339539				0.0131706	0	0	0	0	0.0382682	0	0	0	0	0	0	0.0127688	0.0118097	0.0300254	0.133107	0.163421	0.0456503	0.0141799	3.55096e-05	0.0638808	0.141424	0.369999	0.114596
LOC100420252	NC_000001.11		pseudogene	42886351	42888721	-	100420252	Dbxref=GeneID:100420252	LOC100420252	transmembrane channel like 6 pseudogene				0.0130256	0	0	0	0	0	0	0	0	0.0308901	0	0	0.0126283	0.0116797	0.0296949	1.64485e-05	0.000110021	0.0451478	0.0140239	0.328266	0.0631777	0.0465129	9.47972e-06	0.0538513
MKRN8P	NC_000001.11		pseudogene	42889631	42892440	-	391033	Dbxref=GeneID:391033,HGNC:HGNC:7120	MKRN8P	makorin ring finger protein 8%2C pseudogene				0	0.0281706	0	0.121027	0	0.0317415	0	0	0	0.0770781	0.0515513	0.0581452	0	0.0195101	0	0	0	0	0	0	0	0	0	0
ATP6V1E1P1	NC_000001.11		pseudogene	42903114	42904112	+	343515	Dbxref=GeneID:343515,HGNC:HGNC:859	ATP6V1E1P1	ATPase H+ transporting V1 subunit E1 pseudogene 1				0.142255	0.276268	0.287545	0.237381	0.224069	0.311287	0.0687869	0.150316	0	0.0839889	0.16852	0.0950377	0.758536	1.08423	0.810758	0.649725	0.886811	0.328711	1.14868	0.669479	0.689974	1.45695	1.07492	0.761902
SLC2A1	NC_000001.11	chromosome 1	gene	42925353	42958868	-	6513	Dbxref=GeneID:6513,HGNC:HGNC:11005,MIM:138140	SLC2A1	solute carrier family 2 member 1	NP_006507.2	492	solute carrier family 2, facilitated glucose transporter member 1	26.3597	24.153	21.1073	54.8393	40.2839	43.0333	55.0552	55.3111	61.2284	48.5847	52.9671	43.1086	56.5061	58.5626	57.857	66.7768	60.1675	61.59	80.8386	95.4047	84.038	79.3292	77.9838	74.9076
ATP6V0CP4	NC_000001.11		pseudogene	42952263	42952672	-	112436690	Dbxref=GeneID:112436690,HGNC:HGNC:40002	ATP6V0CP4	ATPase H+ transporting V0 subunit c pseudogene 4				0	0	0	0	0	0	0	0	0	0	0	0	0	0	0	0	0	0	0	0	0.329068	0.277944	0	0
SLC2A1-DT	NC_000001.11		gene	42959049	42983358	+	440584	Dbxref=GeneID:440584,HGNC:HGNC:44187	SLC2A1-DT	SLC2A1 divergent transcript				0.307482	0.557339	0.497221	0.547302	0.387458	0.358849	0.773146	0.779773	0.594899	0.79878	0.218552	0.821691	0.298103	0.771992	0.490684	0.499332	0.255577	0.355253	0.463465	0.385885	0.372843	0.629834	0.371748	0.592863
RNU6-880P	NC_000001.11		pseudogene	42991438	42991543	+	106479955	Dbxref=GeneID:106479955,HGNC:HGNC:47843	RNU6-880P	RNA%2C U6 small nuclear 880%2C pseudogene				0	0	0	0	0	0	0	0	0	0	0	0	0	0	0	0	0	0	0	0	0	0	0	0
FAM183A	NC_000001.11	chromosome 1	gene	43142959	43156396	+	440585	Dbxref=GeneID:440585,HGNC:HGNC:34347	FAM183A	family with sequence similarity 183 member A	XP_016856811.1	122	protein FAM183A isoform X2	0.169385	0.0289245	0	0.179622	0.800411	0.247065	0.163812	0.561745	0.025219	0.400029	0	0.929822	0.164154	0.146455	0.0267443	0.17179	0.0477934	0.22281	0.182367	0.354294	0.0541788	0.346832	0.194296	0.0478614
EBNA1BP2	NC_000001.11	chromosome 1	gene	43164174	43172570	-	10969	Dbxref=GeneID:10969,HGNC:HGNC:15531,MIM:614443	EBNA1BP2	EBNA1 binding protein 2	NP_001153408.1	361	probable rRNA-processing protein EBP2 isoform 1	110.367	112.596	98.0252	219.192	144.083	187.734	119.565	106.245	118.335	138.141	164.154	151.642	126.594	138.751	115.249	135.104	154.355	155.126	123.944	132.447	123.745	169.271	122.088	121.878
CFAP57	NC_000001.11	chromosome 1	gene	43172330	43254358	+	149465	Dbxref=GeneID:149465,HGNC:HGNC:26485,MIM:614259	CFAP57	cilia and flagella associated protein 57	XP_016855911.1	1283	cilia- and flagella-associated protein 57 isoform X8	0.226406	0.364697	0.228208	0.399492	0.334995	0.486384	0.378179	0.307432	0.376049	0.297456	0.287305	0.333109	0.207081	0.161627	0.15268	0.213203	0.22229	0.250708	0.185449	0.200163	0.163164	0.177598	0.078504	0.143359
LOC105378685	NC_000001.11		gene	43172791	43250916	-	105378685	Dbxref=GeneID:105378685	LOC105378685	gbkey=Gene				0.064082	3.6799e-102	0.142	0.0584149	8.68872e-36	1.14542e-100	0.101563	0.127194	1.32882e-98	0	0.172791	0.341445	0	0	0.0598537	9.00762e-37	0.0545568	0	0.169601	0	0.0636711	0	0.105807	0.107941
RNA5SP46	NC_000001.11		pseudogene	43196417	43196536	+	100873285	Dbxref=GeneID:100873285,HGNC:HGNC:42822	RNA5SP46	RNA%2C 5S ribosomal pseudogene 46				0	0	0	0	0	0	0	0	0	0	0	0	0	0	0	0	0	0	0	0	0	0	0	0
TMEM125	NC_000001.11	chromosome 1	gene	43269865	43274002	+	128218	Dbxref=GeneID:128218,HGNC:HGNC:28275	TMEM125	transmembrane protein 125	NP_653227.1	219	transmembrane protein 125	15.6812	11.8065	14.9544	6.91191	10.7497	6.73721	16.3466	17.744	18.2321	10.6187	7.8917	8.02748	29.1634	27.8608	27.2138	19.3211	15.0098	13.0155	30.806	24.6519	27.7096	14.7215	16.7026	16.7947
C1orf210	NC_000001.11	chromosome 1	gene	43281877	43285840	-	149466	Dbxref=GeneID:149466,HGNC:HGNC:28755	C1orf210	chromosome 1 open reading frame 210	NP_001158301.1	113	type III endosome membrane protein TEMP	7.03666	6.63881	5.79365	4.32173	3.9661	4.12455	7.69005	10.6445	9.70387	5.24576	5.23316	4.54491	20.7403	19.3046	13.2482	11.7856	14.1747	14.1297	16.404	10.8477	11.4427	10.7296	9.25733	8.23208
TIE1	NC_000001.11	chromosome 1	gene	43300954	43323108	+	7075	Dbxref=GeneID:7075,HGNC:HGNC:11809,MIM:600222	TIE1	tyrosine kinase with immunoglobulin like and EGF like domains 1	NP_005415.1	1138	tyrosine-protein kinase receptor Tie-1 isoform 1 precursor	0	0.0226566	0	0.0175566	0.0275614	0	0	0	0	0.0393015	0.018698	0.023382	0	0	0	0	0	0	0	0	0	0	0.0176308	0
MPL	NC_000001.11	chromosome 1	gene	43336875	43354466	+	4352	Dbxref=GeneID:4352,HGNC:HGNC:7217,MIM:159530	MPL	MPL proto-oncogene%2C thrombopoietin receptor	XP_016856809.1	692	thrombopoietin receptor isoform X1	0.0991766	0.149909	0.0835868	0.0551767	0	0.0241302	0.0479897	0.0524344	0.106551	0.0585955	0.0587561	0.0883498	0.112254	0.133486	0.0565631	0.0671534	0.154673	0.0955532	0.213702	0.155689	0.100285	0.0847041	0.06666	0.159464
CDC20-DT	NC_000001.11		gene	43354684	43358630	-	105378687	Dbxref=GeneID:105378687,HGNC:HGNC:55681	CDC20-DT	gbkey=Gene				1.8072	0.901803	0.615895	0.677891	0.274233	0.650298	0.673597	0.471029	0.809277	1.85726	0.309378	2.76651	1.17919	1.06166	2.67264	1.04099	1.25109	0.644295	1.43381	1.37334	5.65439	0.342583	3.11091	3.69035
CDC20	NC_000001.11	chromosome 1	gene	43358981	43363203	+	991	Dbxref=GeneID:991,HGNC:HGNC:1723,MIM:603618	CDC20	cell division cycle 20	NP_001246.2	499	cell division cycle protein 20 homolog	63.9778	69.484	55.6667	52.5513	41.68	33.7414	57.7781	48.9212	43.5693	38.838	31.2543	52.1708	109.99	88.5468	103.893	90.9569	63.988	64.3608	52.8425	69.0823	76.3416	70.1421	95.6602	88.3942
ELOVL1	NC_000001.11	chromosome 1	gene	43363401	43368011	-	64834	Dbxref=GeneID:64834,HGNC:HGNC:14418,MIM:611813	ELOVL1	ELOVL fatty acid elongase 1	NP_001243330.1	252	elongation of very long chain fatty acids protein 1 isoform 2	49.4326	39.6861	45.5546	54.7393	40.6053	59.0111	43.0651	44.7329	50.9957	43.5721	56.6637	44.8919	98.8111	120.263	89.8777	87.2075	110.21	115.363	97.4339	93.0212	84.9862	124.039	85.3675	81.8292
LOC112268225	NC_000001.11		gene	43375547	43380989	+	112268225	Dbxref=GeneID:112268225	LOC112268225	gbkey=Gene				0.0816032	0.0880436	0.0137457	0.090781	0.0856902	0	0.105224	0.0431137	0.0146186	0.144539	0.0644467	0.0908626	0.0791141	0.158538	0.0775141	0.0552162	0.0847853	0.0785677	0.175714	0.156461	0.0329832	0.0835765	0.0959184	0.131118
MED8	NC_000001.11	chromosome 1	gene	43383917	43389800	-	112950	Dbxref=GeneID:112950,HGNC:HGNC:19971,MIM:607956	MED8	mediator complex subunit 8	NP_443109.2	301	mediator of RNA polymerase II transcription subunit 8 isoform 3	17.2308	15.5627	17.5787	5.68318	10.9537	9.86352	26.8841	21.6591	22.1344	14.4903	11.8246	11.7695	45.1048	49.9943	39.9251	40.9935	46.0337	48.492	78.3544	65.8995	79.0709	71.4639	62.3498	70.0116
MED8-AS1	NC_000001.11		gene	43385049	43385726	+	107984947	Dbxref=GeneID:107984947,HGNC:HGNC:40908	MED8-AS1	gbkey=Gene				0	0.657916	0.171193	0	0.266804	0	0	0	0	0	0	0	0	0.304684	0.193077	0.17192	4.23838e-227	0	0.547423	0.708589	0.411057	0	1.36892	0.362885
SZT2	NC_000001.11	chromosome 1	gene	43389884	43454247	+	23334	Dbxref=GeneID:23334,HGNC:HGNC:29040,MIM:615463	SZT2	SZT2 subunit of KICSTOR complex	XP_005270743.1	3453	KICSTOR complex protein SZT2 isoform X1	2.87836	2.39371	1.70972	2.00015	2.0425	0.627803	2.86381	3.06371	2.91234	2.58308	1.94866	2.1947	2.50668	3.24284	2.48757	2.52822	2.7478	2.87054	2.35592	2.31777	3.38295	1.83531	2.70342	3.0026
SZT2-AS1	NC_000001.11		gene	43447776	43448644	-	100873952	Dbxref=GeneID:100873952,HGNC:HGNC:41225	SZT2-AS1	SZT2 antisense RNA 1				5.22446e-05	4.05717e-74	6.63273e-31	1.04665e-96	2.40017e-24	6.96229e-89	0.556055	0.207402	8.28674e-182	2.30784e-178	1.41466e-172	7.89896e-90	0.339925	1.16132	0.54989	3.19012e-114	0.562912	2.00926e-38	1.02069e-59	0.302024	0.700173	0.687501	0.0510272	0.349474
HYI	NC_000001.11	chromosome 1	gene	43450607	43454241	-	81888	Dbxref=GeneID:81888,HGNC:HGNC:26948,MIM:619128	HYI	hydroxypyruvate isomerase (putative)	XP_006711000.1	289	putative hydroxypyruvate isomerase isoform X1	1.88238	2.00934	2.50075	3.03701	2.99972	4.81491	2.77041	3.36273	3.50842	4.40763	3.26091	3.71887	42.0866	54.6476	50.1045	53.9857	49.8525	49.9845	49.4002	50.7802	62.5247	59.6184	54.1906	56.2897
PTPRF	NC_000001.11	chromosome 1	gene	43522238	43623666	+	5792	Dbxref=GeneID:5792,HGNC:HGNC:9670,MIM:179590	PTPRF	protein tyrosine phosphatase receptor type F	NP_001316067.1	1637	receptor-type tyrosine-protein phosphatase F isoform 4 precursor	55.5244	46.8379	41.5985	69.6024	54.84	59.34	44.8193	52.0347	57.9194	61.9114	68.7795	51.9409	47.7822	43.3726	49.165	52.4854	40.2167	41.3441	50.2889	50.572	58.4702	36.7673	49.7464	46.3011
KDM4A	NC_000001.11	chromosome 1	gene	43650149	43705518	+	9682	Dbxref=GeneID:9682,HGNC:HGNC:22978,MIM:609764	KDM4A	lysine demethylase 4A	NP_055478.2	1064	lysine-specific demethylase 4A	20.2605	22.705	16.9061	9.54639	15.3094	10.7184	20.9048	15.2269	12.4127	17.2894	12.6114	20.1567	25.1272	23.9012	21.7025	20.3936	21.8112	23.2073	31.0571	26.8592	28.7641	24.3164	26.4741	26.144
KDM4A-AS1	NC_000001.11		gene	43699724	43707341	-	100132774	Dbxref=GeneID:100132774,HGNC:HGNC:40528	KDM4A-AS1	KDM4A antisense RNA 1				0.607677	0.336802	0.266249	0.334405	0.348806	0.266113	0.214982	0.274484	0.236297	0.869638	0.31536	0.293651	0.388185	0.667454	0.936287	0.895694	0.405397	0.660601	0.740139	0.322133	0.423594	0.672737	0.398994	0.564155
ST3GAL3	NC_000001.11	chromosome 1	gene	43707465	43931164	+	6487	Dbxref=GeneID:6487,HGNC:HGNC:10866,MIM:606494	ST3GAL3	ST3 beta-galactoside alpha-2%2C3-sialyltransferase 3	NP_777623.2	444	CMP-N-acetylneuraminate-beta-1,4-galactoside alpha-2,3-sialyltransferase isoform a	3.08629	3.27035	2.42451	2.40786	1.73279	2.22998	2.58913	1.76787	1.99784	2.30852	1.6661	1.64404	1.75631	1.72289	1.98998	2.96477	2.81221	2.12551	2.1227	1.98554	1.88856	2.67364	3.46968	2.66051
ST3GAL3-AS1	NC_000001.11		gene	43709392	43727343	-	101929592	Dbxref=GeneID:101929592,HGNC:HGNC:40529	ST3GAL3-AS1	ST3GAL3 antisense RNA 1				0	0	0	0.471036	0	0	0	0	0	0	0	0	0.20525	0	0.241319	0.214875	0	0	0	0.221408	0	0	0	0.226777
SHMT1P1	NC_000001.11		pseudogene	43849421	43851952	-	6471	Dbxref=GeneID:6471,HGNC:HGNC:10851	SHMT1P1	serine hydroxymethyltransferase 1 (soluble) pseudogene 1				0.0487061	0.0945903	0.0246129	0	0.0767182	0.0710535	0.0471034	0.025733	0.0785282	0.08627	0.0288495	0.0650792	0.0236102	0	0	0.0494349	0.075908	0	0.0262194	0	0.0295297	0	0.0245359	0
ARTN	NC_000001.11	chromosome 1	gene	43933801	43937240	+	9048	Dbxref=GeneID:9048,HGNC:HGNC:727,MIM:603886	ARTN	artemin	NP_476431.2	228	artemin isoform 3	1.74339	1.63603	0.962938	0.794241	0.562312	0.148793	3.90885	4.03691	4.76188	1.02377	0.664749	1.59029	5.04659	6.35653	5.41752	2.6777	3.0877	3.63077	5.16081	5.08991	4.63759	2.81668	4.08441	2.60305
LINC02918	NC_000001.11		gene	43937892	43940543	-	105378688	Dbxref=GeneID:105378688,HGNC:HGNC:55649	LINC02918	gbkey=Gene				0.279616	0.362021	0.16956	0.435489	0.176172	0	0.054083	0.472737	0.240438	0.264142	0.264994	0.448334	0.487956	0.30087	0.318725	0.22704	0.174312	0.45228	0.240836	0.4094	0.135621	0.286377	0.394401	0.119807
LOC101929609	NC_000001.11		gene	43944370	43947538	-	101929609	Dbxref=GeneID:101929609	LOC101929609	gbkey=Gene				0.511765	0.194676	0.334592	0.138493	3.46696e-45	1.09847e-23	0.390429	0.0669873	0.400626	0.35613	0.154567	0.249789	0.346777	0.77356	0.431646	0.181806	0.399723	0.21541	0.389928	0.707029	0.695171	0.141622	0.27681	0.219235
IPO13	NC_000001.11	chromosome 1	gene	43946852	43968022	+	9670	Dbxref=GeneID:9670,HGNC:HGNC:16853,MIM:610411	IPO13	importin 13	NP_055467.3	963	importin-13	17.9535	14.5266	15.354	9.75191	10.5705	10.4894	9.46294	10.5407	10.8126	12.1818	11.8747	11.5569	18.9641	19.6052	13.8687	14.2538	17.6658	18.3704	14.7071	14.8136	12.8979	18.5272	15.4759	14.5678
DPH2	NC_000001.11	chromosome 1	gene	43969997	43973369	+	1802	Dbxref=GeneID:1802,HGNC:HGNC:3004,MIM:603456	DPH2	diphthamide biosynthesis 2	NP_001375.2	489	2-(3-amino-3-carboxypropyl)histidine synthase subunit 2 isoform a	20.0888	18.1839	18.7634	30.219	22.0033	22.0355	27.9934	27.7384	30.8907	23.4141	23.9257	21.094	29.3906	32.0668	27.3206	31.2976	32.8404	33.7139	39.9474	36.4922	35.1471	30.0929	30.9229	31.0002
ATP6V0B	NC_000001.11	chromosome 1	gene	43974960	43978295	+	533	Dbxref=GeneID:533,HGNC:HGNC:861,MIM:603717	ATP6V0B	ATPase H+ transporting V0 subunit b	NP_004038.1	205	V-type proton ATPase 21 kDa proteolipid subunit isoform 1	93.4333	79.5235	91.4547	108.637	93.865	127.683	74.0676	81.5628	89.5213	115.487	119.961	104.267	250.278	232.998	201.871	215.044	234.555	237.42	241.574	207.588	186.866	277.265	211.801	198.875
B4GALT2	NC_000001.11	chromosome 1	gene	43979210	43991171	+	8704	Dbxref=GeneID:8704,HGNC:HGNC:925,MIM:604013	B4GALT2	beta-1%2C4-galactosyltransferase 2	NP_085076.2	401	beta-1,4-galactosyltransferase 2 isoform a	29.2688	27.4857	28.8479	49.5258	32.3383	52.9662	35.5412	34.0289	38.2521	32.1061	37.9206	34.5385	32.0956	32.8411	29.8397	25.9322	28.1438	24.6913	35.1659	35.0871	30.1626	32.2848	25.9164	24.5623
CCDC24	NC_000001.11	chromosome 1	gene	43991599	43996528	+	149473	Dbxref=GeneID:149473,HGNC:HGNC:28688	CCDC24	coiled-coil domain containing 24	NP_001336056.1	312	coiled-coil domain-containing protein 24 isoform 2	10.5208	9.41547	7.37493	12.6773	8.27832	11.1088	12.8766	13.7721	10.9344	12.8326	12.9925	11.0046	16.1369	18.0468	15.1783	12.0252	13.3428	11.5011	10.6336	10.1976	13.1037	11.2768	12.8141	9.95482
SLC6A9	NC_000001.11	chromosome 1	gene	43996483	44031462	-	6536	Dbxref=GeneID:6536,HGNC:HGNC:11056,MIM:601019	SLC6A9	solute carrier family 6 member 9	NP_001315558.1	633	sodium- and chloride-dependent glycine transporter 1 isoform 3	4.06084	7.72873	3.50217	1.36634	1.67138	0.543185	24.3639	10.9425	8.97859	3.92227	2.70436	5.81071	12.4762	11.6246	14.6554	7.00061	4.94681	5.41307	53.5025	37.3445	58.7616	14.4156	24.5176	24.409
LOC107984948	NC_000001.11		gene	44030437	44040680	+	107984948	Dbxref=GeneID:107984948	LOC107984948	gbkey=Gene				0.245351	0.211772	0.330626	0.454909	0.257639	0.357924	1.0282	0.864182	0.175812	0.482862	0.193768	0.437106	0.634313	0.366668	0.745782	0.66406	0.509837	0.661429	0.792464	0.256594	1.09085	0.58633	1.15357	1.05126
KLF17	NC_000001.11	chromosome 1	gene	44043927	44135140	+	128209	Dbxref=GeneID:128209,HGNC:HGNC:18830,MIM:609602	KLF17	Kruppel like factor 17	XP_005270522.2	279	Krueppel-like factor 17 isoform X2	0	0	0	0	0	0	0	0	0	0	0	0	0	0	0	0	0.0199329	0	0	0	0	0.0196487	0	0
KRT8P47	NC_000001.11		pseudogene	44103063	44104705	-	644743	Dbxref=GeneID:644743,HGNC:HGNC:44461	KRT8P47	keratin 8 pseudogene 47				0	0	0	0.087585	0.0620051	0.0574268	0	0.0415959	0	0.0929668	0	0	0	0.0352978	0	0.0399542	0	0.045481	0.0423821	0	0.047733	0	0	0
RN7SL479P	NC_000001.11		pseudogene	44117098	44117397	-	106479398	Dbxref=GeneID:106479398,HGNC:HGNC:46495	RN7SL479P	RNA%2C 7SL%2C cytoplasmic 479%2C pseudogene				0	0	0	0	0	0	0	0	0	0	0	0	0	0	0	0	0	0	0	0	0	0	0.555699	0
LOC100129492	NC_000001.11		pseudogene	44122054	44122595	-	100129492	Dbxref=GeneID:100129492	LOC100129492	small nuclear ribonucleoprotein Sm D1 pseudogene				0	0.430897	1.0091	0.370244	0	0.485516	0.160931	0	0.178864	0	0.788526	0.222346	0.806655	0.746064	0.758727	1.01338	1.03737	0.9613	1.07496	0.174032	0.605339	0.681723	0.502968	0.178252
KLF18	NC_000001.11	chromosome 1	gene	44137821	44141631	-	105378952	Dbxref=GeneID:105378952,HGNC:HGNC:51793	KLF18	Kruppel like factor 18	NP_001345367.1	1052	Kruppel-like factor 18	0	0	0	0	0	0	0	0	0	0	0	0	0	0	0	0	0	0	0	0	0	0	0	0
LOC100419796	NC_000001.11		pseudogene	44150786	44151845	-	100419796	Dbxref=GeneID:100419796	LOC100419796	zinc finger protein 146 pseudogene				0	0	0	0	0	0	0	0	0	0	0	0	0	0	0	0	0	0	0	0	0	0	0	0
OOSP1P1	NC_000001.11		pseudogene	44155028	44155301	-	106480251	Dbxref=GeneID:106480251,HGNC:HGNC:49240	OOSP1P1	oocyte secreted protein 1 pseudogene 1				0	0	0	0	0	0	0	0	0	0	0	0	0	0	0	0	0	0	0	0	0	0	0	0
LOC100130714	NC_000001.11		pseudogene	44187939	44189099	-	100130714	Dbxref=GeneID:100130714	LOC100130714	metaxin 3 pseudogene				0.118253	0	0	0.263106	0.0931318	0	0.057181	0	0.0635527	0	0.140087	0.0790027	0	0	0	0	0	0	0	0	0	0.0605563	0	0.0633352
DMAP1	NC_000001.11	chromosome 1	gene	44213471	44220673	+	55929	Dbxref=GeneID:55929,HGNC:HGNC:18291,MIM:605077	DMAP1	DNA methyltransferase 1 associated protein 1	NP_061973.1	467	DNA methyltransferase 1-associated protein 1	12.1737	9.23365	10.1026	13.4408	7.85236	8.65983	13.5668	11.5033	13.0771	9.26448	7.76083	9.64558	25.8582	26.4071	25.3831	30.9193	25.6082	26.8416	24.4231	24.5967	26.8351	23.5583	25.8414	23.5493
ERI3	NC_000001.11	chromosome 1	gene	44221070	44355298	-	79033	Dbxref=GeneID:79033,HGNC:HGNC:17276,MIM:609917	ERI3	ERI1 exoribonuclease family member 3	XP_016857793.1	219	ERI1 exoribonuclease 3 isoform X5	59.5538	60.4306	54.6643	98.4974	71.7494	71.1322	76.3124	66.5654	60.2016	61.603	70.906	73.8659	55.1504	63.8573	51.9305	53.8849	55.5036	60.5305	57.5106	58.2102	47.7749	61.084	62.0595	49.5862
ERI3-IT1	NC_000001.11		gene	44222595	44244283	-	100874278	Dbxref=GeneID:100874278,HGNC:HGNC:41431	ERI3-IT1	ERI3 intronic transcript 1				1.5164	1.39648	1.02172	0.349781	2.40738	2.49086	1.52037	0.534109	1.01387	2.3217	2.68748	1.51561	2.58146	0.967159	2.0234	1.48256	2.89469	2.42801	2.46826	1.79821	1.15829	2.99204	3.26011	4.4297
SNORA110	NC_000001.11		gene	44252344	44252559	-	106635545	Dbxref=GeneID:106635545,HGNC:HGNC:51403	SNORA110	small nucleolar RNA%2C H/ACA box 110				0	0	0	0	0	0	0	0	0	0	0	1.93302	0	0	0	0	0	0	0	0	0	0	0	0
RNU6-369P	NC_000001.11		pseudogene	44390722	44390823	+	106479730	Dbxref=GeneID:106479730,HGNC:HGNC:47332	RNU6-369P	RNA%2C U6 small nuclear 369%2C pseudogene				0	0	0	0	0	0	0	0	0	0	0	0	0	0	0	0	0	0	0	0	0	0	0	0
RNF220	NC_000001.11	chromosome 1	gene	44405160	44651724	+	55182	Dbxref=GeneID:55182,HGNC:HGNC:25552,MIM:616136	RNF220	ring finger protein 220	NP_001363415.1	592	E3 ubiquitin-protein ligase RNF220 isoform 3	55.4382	54.6652	52.8127	67.6154	52.9984	62.8589	52.3637	52.3322	59.0709	45.8563	49.2529	45.8521	44.5768	40.7295	38.2686	39.6929	41.6932	42.9584	49.7277	51.1864	43.9351	42.1095	45.0621	39.76
LOC107984951	NC_000001.11		gene	44417480	44419465	+	107984951	Dbxref=GeneID:107984951	LOC107984951	gbkey=Gene				0	0	0.69146	0	0	0	0	0	0.735374	0	0	0	0	0	0	0	0	0	0	0	0	0	0	0
MIR5584	NC_000001.11		gene	44545493	44545552	+	100847089	Dbxref=GeneID:100847089,HGNC:HGNC:43507,miRBase:MI0019141	MIR5584	microRNA 5584				0	0	0	0	0	0	0	0	0	0	0	0	0	0	0	0	0	0	0	0	0	0	0	0
LOC107984950	NC_000001.11		gene	44633284	44645482	-	107984950	Dbxref=GeneID:107984950	LOC107984950	gbkey=Gene				0.842106	0.60317	0.8729	0.601731	0.730234	0.714177	0.886761	0.656239	0.573371	0.969116	0.791887	1.01624	0.808625	1.26661	1.11011	1.32922	0.738778	1.04623	1.01122	0.763851	0.783921	0.69124	0.669828	1.0338
TMEM53	NC_000001.11	chromosome 1	gene	44653247	44674481	-	79639	Dbxref=GeneID:79639,HGNC:HGNC:26186	TMEM53	transmembrane protein 53	NP_001287677.1	246	transmembrane protein 53 isoform 4	2.38292	1.50214	2.90257	2.84186	2.46079	3.40945	3.10579	3.2134	3.16908	3.23497	3.18557	2.80648	6.01569	6.40086	5.71771	6.24239	6.94018	6.28058	7.20531	4.71662	5.14268	5.69448	4.8892	4.51213
SNORD145	NC_000001.11		gene	44670957	44671056	-	109623472	Dbxref=GeneID:109623472,HGNC:HGNC:51859	SNORD145	small nucleolar RNA%2C C/D box 145				0	0	0	0	0	0	0	0	0	0	0	0	0	0	0	0	0	0	0	0	0	0	0	0
ARMH1	NC_000001.11	chromosome 1	gene	44674696	44725591	+	339541	Dbxref=GeneID:339541,HGNC:HGNC:34345	ARMH1	armadillo like helical domain containing 1	XP_011539647.1	433	armadillo-like helical domain containing protein 1 isoform X2	1.18283	0.615256	0.978364	0.620717	1.27138	0.768538	1.12832	1.00637	1.22509	1.51127	1.31658	0.620818	0.654613	1.04948	1.36809	1.30085	0.750384	0.602894	0.454775	0.660271	1.61487	0.912606	1.11157	2.04866
LOC105378690	NC_000001.11		gene	44700650	44724119	-	105378690	Dbxref=GeneID:105378690	LOC105378690	gbkey=Gene				0.183684	0	0.458919	0.20035	0.716438	0	0.115475	0	1.47004e-195	0.509196	0.0857644	0.323307	1.21485e-206	0.814281	0.517583	0.172788	2.74451e-110	0.083645	5.19288e-153	0.123336	3.15957e-312	0	0.457482	2.15487e-274
RNU5F-1	NC_000001.11		gene	44721786	44721901	-	26828	Dbxref=GeneID:26828,HGNC:HGNC:10216	RNU5F-1	RNA%2C U5F small nuclear 1				0	0	0	0	0	0	0	0	0	0	0	0	0	0	0	0	0	0	0	0	0	0	0	0
RNU5D-1	NC_000001.11		gene	44731069	44731168	-	26830	Dbxref=GeneID:26830,HGNC:HGNC:10214	RNU5D-1	RNA%2C U5D small nuclear 1				0	0	0	0	0	0	0	0	0	0	0	0	0	0	0	0	0	0	0	0	0	0	0	0
KIF2C	NC_000001.11	chromosome 1	gene	44739704	44767767	+	11004	Dbxref=GeneID:11004,HGNC:HGNC:6393,MIM:604538	KIF2C	kinesin family member 2C	NP_006836.2	725	kinesin-like protein KIF2C isoform 1	46.2189	42.6289	45.4732	20.7671	28.3825	22.448	28.7361	28.522	26.6403	27.889	20.7333	24.4537	42.4693	35.8635	43.8706	32.6709	22.2276	24.7182	18.908	27.2281	24.4746	18.971	21.9071	23.8368
SNORD160	NC_000001.11		gene	44762035	44762107	+	109623476	Dbxref=GeneID:109623476,HGNC:HGNC:51874	SNORD160	small nucleolar RNA%2C C/D box 160				0	0	0	57.4159	0	0	0	0	0	0	0	0	0	0	0	0	0	0	0	0	0	0	0	0
RPS8	NC_000001.11	chromosome 1	gene	44775540	44778779	+	6202	Dbxref=GeneID:6202,HGNC:HGNC:10441,MIM:600357	RPS8	ribosomal protein S8	NP_001003.1	208	40S ribosomal protein S8	993.563	1075.35	1159.25	1602.65	1419.66	2339.24	1066.94	971.392	990.442	1335.37	1531.13	1407.34	1064.06	986.336	1191.17	1263.71	1109.87	1121.22	1026.18	1024.59	1220.98	1416.52	1409.32	1407.03
SNORD55	NC_000001.11		gene	44775865	44775938	+	26811	Dbxref=GeneID:26811,HGNC:HGNC:10205	SNORD55	small nucleolar RNA%2C C/D box 55				49.4227	0	49.9501	54.9812	0	72.0989	0	52.2233	0	58.3595	175.644	66.0367	0	0	0	0	51.3499	0	0	0	0	0	0	0
SNORD46	NC_000001.11		gene	44776492	44776589	+	94161	Dbxref=GeneID:94161,HGNC:HGNC:10186	SNORD46	small nucleolar RNA%2C C/D box 46				20.0214	51.8438	0	0	0	0	0	0	0	23.6418	0	0	0	0	0	0	0	0	0	0	0	0	0	0
SNORD38A	NC_000001.11		gene	44777842	44777912	+	94162	Dbxref=GeneID:94162,HGNC:HGNC:30355	SNORD38A	small nucleolar RNA%2C C/D box 38A				0	0	0	0	0	0	0	0	0	0	0	0	0	0	0	0	0	0	0	0	0	0	0	0
SNORD38B	NC_000001.11		gene	44778390	44778458	+	94163	Dbxref=GeneID:94163,HGNC:HGNC:30356	SNORD38B	small nucleolar RNA%2C C/D box 38B				0	0	0	0	0	0	0	0	0	0	0	0	0	0	0	0	0	0	0	0	0	0	124.417	0
RPS15AP11	NC_000001.11		pseudogene	44780285	44780745	-	644790	Dbxref=GeneID:644790,HGNC:HGNC:36707	RPS15AP11	ribosomal protein S15a pseudogene 11				0.218218	0.565057	0.220546	0	0	0.318341	0.422074	0	0	0	0.775526	0	0	0.782682	0	0	0.453454	0.504241	0.469883	0	0.264604	0.223494	0.219856	0
BEST4	NC_000001.11	chromosome 1	gene	44782145	44792828	-	266675	Dbxref=GeneID:266675,HGNC:HGNC:17106,MIM:607336	BEST4	bestrophin 4	XP_016856511.1	473	bestrophin-4 isoform X1	0.656433	0.173218	0.263888	0.107692	0.429413	0.078506	0.206967	0.334715	0.229987	0.460109	0.221763	0	0.214875	0.250653	0.426958	0.274387	0.111649	0.163962	0.172764	0.111906	0.356814	0.182062	0.216267	0.488441
PLK3	NC_000001.11	chromosome 1	gene	44799952	44805995	+	1263	Dbxref=GeneID:1263,HGNC:HGNC:2154,MIM:602913	PLK3	polo like kinase 3	NP_004064.2	646	serine/threonine-protein kinase PLK3	2.47312	1.52025	1.52456	0.694148	1.04122	0.580731	2.76353	3.0817	3.11065	2.42883	2.12098	1.72682	11.8243	19.0187	23.1615	36.6141	27.7814	26.9656	63.5337	67.4836	88.7298	66.0406	87.5389	97.4388
DYNLT4	NC_000001.11	chromosome 1	gene	44805893	44807351	-	343521	Dbxref=GeneID:343521,HGNC:HGNC:32315,MIM:611713	DYNLT4	dynein light chain Tctex-type 4	NP_001364463.1	221	dynein light chain Tctex-type 4	0.191221	0.232815	0.0916918	0	0.133823	0.124697	3.00249e-63	0.184194	0.185734	1.19511e-27	0.43429	0	1.82441	3.09649	3.62458	5.36107	4.11886	3.58607	4.98881	5.67088	9.43174	4.82631	7.25836	9.38807
BTBD19	NC_000001.11	chromosome 1	gene	44807442	44815585	+	149478	Dbxref=GeneID:149478,HGNC:HGNC:27145	BTBD19	BTB domain containing 19	XP_016855936.1	481	BTB/POZ domain-containing protein 19 isoform X1	0.0982334	0.0577793	0.0459319	0.108669	0.0368571	0.0309676	0.0205293	0.0673295	0.0484071	0.175603	0.144047	0	3.05535	6.32331	9.12296	10.9269	8.03817	6.97815	11.188	13.3468	21.2413	10.8122	16.6421	21.6649
LOC107984952	NC_000001.11		gene	44819122	44821994	+	107984952	Dbxref=GeneID:107984952	LOC107984952	gbkey=Gene				0.056653	0.0366746	0	0.0315123	0	0	0	0	0.0304274	0.0668639	0	0.0378488	0.253856	0.990587	1.06552	2.12753	1.52785	1.24364	1.52487	1.4516	3.02261	2.16903	3.96522	4.97311
PTCH2	NC_000001.11	chromosome 1	gene	44819845	44843253	-	8643	Dbxref=GeneID:8643,HGNC:HGNC:9586,MIM:603673	PTCH2	patched 2	NP_001159764.1	1146	protein patched homolog 2 isoform 2	0.566472	0.663567	0.29989	1.45542	0.807288	0.37384	0.130434	0.0285034	0.101486	0.923739	0.671064	0.955134	0.339978	0.350721	0.476591	0.36961	0.250769	0.264909	0.464675	0.380847	0.457924	0.259933	0.202467	0.315074
RNU5E-6P	NC_000001.11		pseudogene	44819883	44819997	-	100873832	Dbxref=GeneID:100873832,HGNC:HGNC:42522	RNU5E-6P	RNA%2C U5E small nuclear 6%2C pseudogene				0	0	0	0	0	0	0	0	0	0	0	0	8.67605	0	0	0	0	0	0	0	0	1.9927e-05	0.00727331	2.31088e-31
EIF2B3	NC_000001.11	chromosome 1	gene	44850522	44986641	-	8891	Dbxref=GeneID:8891,HGNC:HGNC:3259,MIM:606273	EIF2B3	eukaryotic translation initiation factor 2B subunit gamma	NP_065098.1	452	translation initiation factor eIF-2B subunit gamma isoform 1	20.0204	19.8546	22.3042	23.9894	16.8622	27.1425	21.015	18.3681	18.1878	18.6403	20.2608	16.7594	23.8458	24.8918	21.2705	22.9096	26.7903	28.682	20.6389	20.0827	21.1633	31.2513	19.1992	21.6405
RNA5SP47	NC_000001.11		pseudogene	44932323	44932431	+	100873286	Dbxref=GeneID:100873286,HGNC:HGNC:42823	RNA5SP47	RNA%2C 5S ribosomal pseudogene 47				0	0	0	0	0	0	0	0	0	0	0	0	0	0	0	0	0	0	0	0	0	0	0	0
CCNB1IP1P1	NC_000001.11		pseudogene	44958093	44959574	+	728887	Dbxref=GeneID:728887,HGNC:HGNC:37693	CCNB1IP1P1	cyclin B1 interacting protein 1 pseudogene 1				0.132936	0.172114	0.17914	0.147887	0.209391	0.193931	0.257124	0.140469	0.285776	0.261624	0.157481	0.118416	0.0429605	0.158934	0.35357	0.179901	0.27624	0.204786	0.190833	0.370741	0.37612	0.181535	0.133934	0.0474662
PPIAP35	NC_000001.11		pseudogene	44988146	44988770	-	128192	Dbxref=GeneID:128192,HGNC:HGNC:53659	PPIAP35	peptidylprolyl isomerase A pseudogene 35				0.267688	0	0	0	0	0	0	0.424285	0.287726	0	0	0	0	0.120015	0.305129	0	0	0	0	0	0	0	0.134849	0
MRPS17P1	NC_000001.11		pseudogene	44991677	44992265	-	359803	Dbxref=GeneID:359803,HGNC:HGNC:29734	MRPS17P1	mitochondrial ribosomal protein S17 pseudogene 1				0.292515	0.189361	0.591272	0.97624	0.230374	1.49354	0.707224	0.927271	0.78603	0.518113	0.519785	0.586271	0.425388	1.04916	0.833571	0.148446	0.151961	0.33796	1.10226	0.917755	0.709388	0.299588	0.442066	0.470004
HECTD3	NC_000001.11	chromosome 1	gene	45002547	45011324	-	79654	Dbxref=GeneID:79654,HGNC:HGNC:26117,MIM:618638	HECTD3	HECT domain E3 ubiquitin protein ligase 3	NP_078878.3	861	E3 ubiquitin-protein ligase HECTD3	11.2642	9.47948	9.05605	12.9245	12.1909	9.6972	9.36029	10.2272	10.7807	13.1658	11.8447	11.107	19.788	20.2247	22.3489	26.4918	21.3299	23.0414	18.8984	15.6052	20.4115	18.3702	21.5142	19.4888
UROD	NC_000001.11	chromosome 1	gene	45012254	45015575	+	7389	Dbxref=GeneID:7389,HGNC:HGNC:12591,MIM:613521	UROD	uroporphyrinogen decarboxylase	NP_000365.3	367	uroporphyrinogen decarboxylase	51.3995	52.1014	59.7321	73.611	63.3919	91.8578	55.3422	53.5265	56.9959	54.7004	64.2309	61.1127	64.427	56.3607	55.1434	58.9711	49.6025	50.711	60.3954	48.5626	55.3947	62.2377	58.7871	57.2175
ZSWIM5	NC_000001.11	chromosome 1	gene	45016399	45206605	-	57643	Dbxref=GeneID:57643,HGNC:HGNC:29299	ZSWIM5	zinc finger SWIM-type containing 5	NP_065934.1	1185	zinc finger SWIM domain-containing protein 5	1.63244	0.802125	0.908143	0.527581	0.903452	0.546293	0.379473	0.391658	0.49879	0.412365	0.414336	0.566766	2.17625	1.69766	2.04161	1.25372	1.55829	1.47035	1.41704	1.45473	1.51423	1.62067	1.54518	1.72138
OSTCP5	NC_000001.11		pseudogene	45069780	45070454	-	100874386	Dbxref=GeneID:100874386,HGNC:HGNC:42867	OSTCP5	oligosaccharyltransferase complex subunit pseudogene 5				0	0	0	0	0	0	0	0	0	0	0	0	0	0	0.136476	0	0	0	0	0	0	0	0	0
LOC105378691	NC_000001.11		gene	45296560	45305612	-	105378691	Dbxref=GeneID:105378691	LOC105378691	gbkey=Gene				0.0825133	1.4575e-06	0.0731146	1.25234e-06	4.2798e-06	0	1.02823e-06	7.17213e-07	1.35612e-06	0.084389	1.15921e-06	0.0954904	1.49054e-06	8.74096e-07	0.16522	1.12797e-06	0.266868	0.0835818	1.18072e-06	1.0832e-06	0.088541	1.00503e-06	0.0727904	1.20586e-06
LINC01144	NC_000001.11		gene	45303910	45305619	+	400752	Dbxref=GeneID:400752,HGNC:HGNC:49460	LINC01144	long intergenic non-protein coding RNA 1144				0.062873	0.0487015	0.0791429	0.0418464	0.118498	0	0.181897	0.397491	0.3639	0.00519814	0.0891245	0.00588196	0.437639	0.53969	0.178067	0.229081	0.25946	0.0904732	0.729007	0.668799	0.230549	0.269689	0.0411397	0.0402933
HPDL	NC_000001.11	chromosome 1	gene	45326895	45328710	+	84842	Dbxref=GeneID:84842,HGNC:HGNC:28242,MIM:618994	HPDL	4-hydroxyphenylpyruvate dioxygenase like	NP_116145.1	371	4-hydroxyphenylpyruvate dioxygenase-like protein	0.492083	0.364059	0.390762	1.09485	0.221455	0.410206	1.3257	1.89417	2.98462	0.207523	0.083277	0.140893	10.4615	11.6928	8.29345	5.06581	7.12128	7.59398	7.26576	8.49141	2.9408	2.48391	1.55816	0.941266
MUTYH	NC_000001.11	chromosome 1	gene	45329242	45340447	-	4595	Dbxref=GeneID:4595,HGNC:HGNC:7527,MIM:604933	MUTYH	mutY DNA glycosylase	NP_001280119.1	536	adenine DNA glycosylase isoform 6	8.84624	7.18971	7.09536	9.25086	7.02786	6.10531	12.5969	12.004	10.0633	8.14111	7.82815	8.83345	8.79241	11.7391	8.42301	7.76762	8.85713	9.20084	10.6169	9.73242	10.0192	10.3087	8.43917	9.43516
TOE1	NC_000001.11	chromosome 1	gene	45339751	45343973	+	114034	Dbxref=GeneID:114034,HGNC:HGNC:15954,MIM:613931	TOE1	target of EGR1%2C exonuclease	XP_005270469.1	516	target of EGR1 protein 1 isoform X1	3.95086	3.36078	4.10718	1.63493	2.59519	1.46077	4.80068	6.32145	7.39177	2.78571	1.69827	2.22901	21.7154	22.7251	18.076	14.5971	15.8635	15.617	20.0309	19.589	16.1103	12.194	9.90027	9.76073
TESK2	NC_000001.11	chromosome 1	gene	45343883	45491163	-	10420	Dbxref=GeneID:10420,HGNC:HGNC:11732,MIM:604746	TESK2	testis associated actin remodelling kinase 2	NP_009101.2	571	dual specificity testis-specific protein kinase 2 isoform 1	7.65918	7.84008	6.3772	3.94081	5.52529	4.18002	3.18553	1.96896	1.67465	5.94272	3.77961	4.52512	3.88241	4.23339	4.15594	5.12697	4.71317	4.91811	5.81715	6.1235	6.26161	6.85648	8.01316	7.29401
PPIAP36	NC_000001.11		pseudogene	45415020	45415344	+	111082961	Dbxref=GeneID:111082961,HGNC:HGNC:53660	PPIAP36	peptidylprolyl isomerase A pseudogene 36				0	0	0	0	0	0	0	0.476215	0	0.53217	0	0	0	0	0	0	0.468251	0	0	0	0	0	0.45406	0.965511
CCDC163	NC_000001.11	chromosome 1	gene	45493863	45500111	-	126661	Dbxref=GeneID:126661,HGNC:HGNC:27003	CCDC163	coiled-coil domain containing 163	XP_024308813.1	164	transmembrane protein CCDC163 isoform X2	3.0434	4.12059	2.34845	1.76619	3.2783	0.565265	2.23483	1.92717	1.55698	3.64808	1.8211	2.82346	4.12538	4.86001	4.64603	2.59586	2.2962	2.49059	3.06805	3.33882	3.18404	2.17551	2.82033	3.21509
MMACHC	NC_000001.11	chromosome 1	gene	45500229	45513382	+	25974	Dbxref=GeneID:25974,HGNC:HGNC:24525,MIM:609831	MMACHC	metabolism of cobalamin associated C	NP_056321.2	282	cyanocobalamin reductase / alkylcobalamin dealkylase isoform 1	3.00524	2.89623	2.35592	1.6099	1.75429	1.7289	3.48671	4.01726	3.87821	2.40835	1.18667	1.91013	6.21918	4.42973	4.72886	3.20041	2.52445	2.683	4.33844	3.54975	3.3604	1.85129	1.59069	1.64225
PRDX1	NC_000001.11	chromosome 1	gene	45511051	45522890	-	5052	Dbxref=GeneID:5052,HGNC:HGNC:9352,MIM:176763	PRDX1	peroxiredoxin 1	NP_001189360.1	199	peroxiredoxin-1	646.925	645.057	721.906	994.942	830.132	1468.29	805.126	757.439	772.597	779.106	966.225	720.155	622.343	579.954	533.23	560.278	565.361	595.387	555.616	537.169	467.397	670.644	546.902	528.72
HMGB1P48	NC_000001.11		pseudogene	45530822	45532621	+	100128639	Dbxref=GeneID:100128639,HGNC:HGNC:39281	HMGB1P48	high mobility group box 1 pseudogene 48				0	0	0	0	0.0559176	0.0517888	0	0	0	0	0	0.0948687	0	0.0318324	0	0	0	0	0	0	0	0	0	0.0380273
AKR1A1	NC_000001.11	chromosome 1	gene	45550779	45570051	+	10327	Dbxref=GeneID:10327,HGNC:HGNC:380,MIM:103830	AKR1A1	aldo-keto reductase family 1 member A1	NP_697021.1	325	aldo-keto reductase family 1 member A1	48.1273	46.5476	47.6468	81.184	57.4616	106.309	51.9698	52.9427	57.6168	55.8568	76.404	58.4966	47.1509	43.7298	39.4396	38.8259	39.9813	40.3785	44.5624	44.5012	37.243	49.8597	40.0939	39.2503
NASP	NC_000001.11	chromosome 1	gene	45584041	45618893	+	4678	Dbxref=GeneID:4678,HGNC:HGNC:7644,MIM:603185	NASP	nuclear autoantigenic sperm protein	NP_002473.2	788	nuclear autoantigenic sperm protein isoform 2	85.8957	87.7208	90.2942	107.989	86.0912	93.3268	55.2761	54.422	62.3121	65.6528	63.0467	60.1858	130.89	122.768	107.084	127.632	143.11	147.032	114.199	121.302	93.5011	130.013	114.194	109.153
CCDC17	NC_000001.11	chromosome 1	gene	45620044	45624787	-	149483	Dbxref=GeneID:149483,HGNC:HGNC:26574	CCDC17	coiled-coil domain containing 17	XP_016855943.1	613	coiled-coil domain-containing protein 17 isoform X7	1.23916	0.839641	1.26599	2.61804	2.4736	1.53592	0.197982	0.230118	0.270579	3.42582	3.76027	4.08512	0.687516	0.812904	0.28647	0.956393	1.38345	1.39123	0.506775	0.73774	0.785656	2.02237	2.3553	2.66832
GPBP1L1	NC_000001.11	chromosome 1	gene	45627304	45688110	-	60313	Dbxref=GeneID:60313,HGNC:HGNC:28843	GPBP1L1	GC-rich promoter binding protein 1 like 1	XP_016857508.1	421	vasculin-like protein 1 isoform X2	30.7639	30.6031	27.3175	18.0169	26.3751	15.0173	29.206	27.2842	27.231	28.4474	20.3262	25.8603	44.2982	40.2437	37.5046	43.4851	41.4572	40.9959	53.8928	49.3053	46.4643	38.0539	43.0718	42.778
RPS15AP10	NC_000001.11		pseudogene	45645772	45646685	-	728963	Dbxref=GeneID:728963,HGNC:HGNC:37001	RPS15AP10	ribosomal protein S15a pseudogene 10				0	0	0.160909	0.177116	0.376163	0.116129	0.153971	0.252347	0.171128	0.187999	0.282909	0.106365	0	0.0713798	0.362956	0.565572	0.165418	0.183945	0.514234	0.416263	0.289579	0.570709	0.32081	0.682169
RPL7AP16	NC_000001.11		pseudogene	45650978	45651850	-	100270896	Dbxref=GeneID:100270896,HGNC:HGNC:35898	RPL7AP16	ribosomal protein L7a pseudogene 16				0.337842	0	0.170724	0.187919	0.266072	0.123213	0.245044	0	0.181566	0.498666	0	0.789972	0.327537	0.530136	0.288822	0.77152	0.526525	0.487913	0.636535	0.529984	0.102414	0.519018	0.510568	0.36189
TMEM69	NC_000001.11	chromosome 1	gene	45688181	45694438	+	51249	Dbxref=GeneID:51249,HGNC:HGNC:28035	TMEM69	transmembrane protein 69	NP_057570.2	247	transmembrane protein 69	16.2974	13.4776	15.8829	21.93	21.4968	30.2929	24.9896	27.4608	30.8977	19.5668	27.3332	17.1012	35.8316	41.6984	46.1703	45.3274	38.0457	41.7226	46.635	43.4479	53.1478	44.8169	42.8522	45.3969
IPP	NC_000001.11	chromosome 1	gene	45694324	45750805	-	3652	Dbxref=GeneID:3652,HGNC:HGNC:6108,MIM:147485	IPP	intracisternal A particle-promoted polypeptide	NP_001138821.1	582	actin-binding protein IPP isoform 2	3.90966	3.27655	3.37885	1.69113	2.17342	1.42253	2.88644	2.73041	2.95767	2.12021	1.44154	1.61487	6.83118	5.85868	4.57775	3.71128	4.48459	4.54122	4.49179	3.93794	4.01313	3.2351	2.75036	3.55913
LOC105378693	NC_000001.11		gene	45750896	45760837	+	105378693	Dbxref=GeneID:105378693	LOC105378693	gbkey=Gene				0	0	0	0	0	0	0	0	0.117303	0	0	0	0	0	0	0	0.0997781	0	0	0	0	0	0	0.116902
RPL6P1	NC_000001.11		pseudogene	45781261	45781958	+	440587	Dbxref=GeneID:440587,HGNC:HGNC:35972	RPL6P1	ribosomal protein L6 pseudogene 1				0	0	0	0.254067	0	0.166584	0.220867	0	0	0	0	0	0	0.102392	0	0	0	0.263864	0	0.119423	0	0	0	0.122319
MAST2	NC_000001.11	chromosome 1	gene	45786992	46036124	+	23139	Dbxref=GeneID:23139,HGNC:HGNC:19035,MIM:612257	MAST2	microtubule associated serine/threonine kinase 2	XP_011539361.1	1870	microtubule-associated serine/threonine-protein kinase 2 isoform X1	14.8735	11.8353	10.1552	15.2048	10.4329	9.14883	11.3406	12.8467	13.3075	12.2411	12.2928	10.4565	22.9908	25.412	17.5169	19.532	21.8013	21.5613	21.3876	21.1133	18.9624	20.4386	19.1908	16.5126
TMA16P2	NC_000001.11		pseudogene	45845343	45847719	-	100101407	Dbxref=GeneID:100101407,HGNC:HGNC:43781	TMA16P2	translation machinery associated 16 homolog pseudogene 2				0.0361791	0	0	0	0	0	0	0	0	0	0	0.0483412	0.0350756	0	0	0	0	0	0.0389519	0	0	0	0	0
LOC105378694	NC_000001.11		gene	45867050	45907500	-	105378694	Dbxref=GeneID:105378694	LOC105378694	gbkey=Gene				0.0690996	0	0	0	0	0	0	0	0.0371362	0	0	0	0	0	0	0	0	0.0399175	0.031448	0	0	0	0	0
P3R3URF-PIK3R3	NC_000001.11	chromosome 1	gene	46040140	46176488	-	110117499	Dbxref=GeneID:110117499,HGNC:HGNC:54999	P3R3URF-PIK3R3	P3R3URF-PIK3R3 readthrough	NP_001290356.1	507	LOC110117498-PIK3R3 readthrough	1.29081e-35	1.48294e-50	7.90212e-36	5.56519e-33	3.69301e-26	8.64186e-19	8.84675e-32	1.31762e-18	2.1264e-49	2.65689e-31	6.93681e-41	1.20881e-41	7.87599e-29	2.0725e-41	1.85395e-18	3.41628e-31	1.84982e-22	8.9043e-73	3.0926e-17	1.19169e-56	6.31872e-32	9.85271e-33	8.87615e-31	1.65589e-62
[truncated: 58,828 more rows]
